# Supplementary material for: CILP2 is a potential biomarker for the prediction and therapeutic target of peritoneal metastases in colorectal cancer
Source: Sci Rep. 2024 May 31;14:12487. doi: 10.1038/s41598-024-63366-4 (PMC11139887; doi:10.1038/s41598-024-63366-4)
Supplement: Supplementary file 5 — Supplementary Information 5. [file 41598_2024_63366_MOESM5_ESM.xlsx]

## Sheet: Table S1
Table S1. Characteristics of patients in the RNA-seq and validation cohorts
Variables	RNA-seq cohort	Validation cohort	P value*
	(n = 113)	(n = 116)
Age (years), mean ± SD	58.55 ± 11.11	59.41 ± 10.98	0.99
Sex			0.17
Male	78 (%)	69 (%)
female	35 (%)	47 (%)
Preoperative CEA			0.32
> 5 ng/mL	40 (%)	39 (%)
Tumour location			0.99
Colon	71 (%)	43 (%)
Rectum	42 (%)	43 (%)
AJCC Stage			0.28
I	5 (0%)	1 (1%)
II	31 (21%)	40 (42%)
III	34 (26%)	34 (31%)
IV	43 (52%)	41 (26%)
SD, standard deviation; CEA, serum carcinoembryonic antigen; AJCC, American Joint Committee on Cancer
Differentiated: well-differentiated and moderately differentiated
Undifferentiated: poorly differentiated, undifferentiated
*Comparison of two cohorts by χ2 test or unpaired t-test

## Sheet: Table S2
Table S2. The sequencing coverage and quality statistics of each sample
Sample ID	Total number of sequenced reads	Total number of uniquely mapped reads	RNA integrity number (RIN)	Ratio of all reads aligned to rRNA regions to total uniquely mapped reads (rRNA rate)	Ratio of exon‐mapped reads to total uniquely mapped reads (Expression Profile Efficiency)	Total number of detected transcripts with reads ≥1b
PMCRC1_PT	25931986	2.57375e+07	7.6	0	0.9925	20755
PMCRC2_PT	28977864	2.88098e+07	10	0	0.9942	21101
PMCRC3_PT	38405039	3.80095e+07	7.7	0	0.9897	21292
PMCRC4_PT	30899082	3.07786e+07	10	0	0.9961	19740
PMCRC5_PT	28258032	2.76957e+07	7.1	0	0.9801	21339
PMCRC6_PT	32564861	3.23109e+07	9.8	0	0.9922	21753
PMCRC7_PT	30974876	3.06249e+07	9.1	0	0.9887	20570
PMCRC8_PT	27581732	2.73114e+07	9.3	0	0.9902	20671
PMCRC9_PT	37082568	3.63928e+07	9.8	0	0.9814	21454
PMCRC10_PT	34794730	3.45338e+07	7.8	0	0.9925	21449
PMCRC11_PT	30407024	3.02155e+07	9.9	0	0.9937	20966
PMCRC12_PT	29542339	2.88806e+07	8.9	0	0.9776	20990
PMCRC13_PT	31034287	3.05657e+07	8.6	0	0.9849	20550
PMCRC14_PT	26352212	2.61809e+07	9.7	0	0.9935	19985
PMCRC15_PT	30312561	2.9773e+07	9.4	0	0.9822	21385
PMCRC16_PT	30625521	3.02458e+07	9.5	0	0.9876	21504
PMCRC17_PT	28615786	2.82581e+07	9.8	0	0.9875	21087
PMCRC18_PT	37856594	3.74629e+07	9.6	0	0.9896	21367
PMCRC19_PT	27793099	2.76875e+07	9.9	0	0.9962	20092

## Sheet: Table S3
Table S3. Primer sets for real-time RT-PCR of candidate genes
Genes	Sequence	RefSeq	Product (bp)	Tm, ℃
IL13RA2	Forward: GTGGAGTGATAAACAATGCTGGG	NM_000640	139	60
	Reverse: TGGGTAGGTGTTTGGCTTACGC
DCLK1	Forward: ACCGATGCCATCAAGCTGGACT	NM_004734	140	60
	Reverse: ACCGATGCCATCAAGCTGGACT
KRT6A	Forward: GAGGAGATTGCTCAGAGAAGCC	NM_005554	121	60
	Reverse: CAATCTCCTGCTTGGTGTTGCG
KCNJ15	Forward: ACCTACTCTACCTGCAAGACCTGT	NM_170736	150	60
	Reverse: GTTCTAAGTCCCCATGAATAAACG
EPHB6	Forward: GCAGCCATCAATGTCAGCACCA	NM_004445	143	60
	Reverse: CGGAGCTGATAGTCCAGGATGT
CILP2	Forward: TGCAAGGCATGGAATGAGGCGG	NM_153221	141	60
	Reverse: CACTACCTGGCTGACCACAGTC
AKAP12	Forward: AGAAAGGAGCCCTGAACGGTCA	NM_005100	138	60
	Reverse: CCGCTGACTTAGTAGCCATCTC
NAV3	Forward: GACCTGAACACCACATCCTCTG	NM_014903	132	60
	Reverse: CAGTTCCTCAGGACTATCCCAG
HEPHL1	Forward: TCAACAAAGATCCACGCGATTTTA	NM_001098672	160	60
	Reverse: TCCACTTCACTTCCTATCCCTAAC
MARCO	Forward: GTCCTGGAGATGTATTTCCTCAAT	NM_006770	199	60
	Reverse: CTGGGTTCTGAGTGAAGTTGTCTA
EIF3CL	Forward: GAGTGAGAACCTGCACAACGCT	NM_001099661	125	60
	Reverse: ACTCTTGGGAGTGAGGGTCAGT
CXCL11	Forward: AAGGACAACGATGCCTAAATCCC	NM_005409	112	62
	Reverse: CAGATGCCCTTTTCCAGGACTTC
GADPH	Forward: TTCTTTTGCGTCGCCAGCCGA	NM_002046	96	60
	Reverse: GTGACCAGGCGCCCAATACGA
RT-PCR: reverse transcription polymerase chain reaction

## Sheet: Table S4
Table S4. Differentially expressed genes in colorectal cancer tissues with peritoneal metastasis
Genes	logFC	logCPM	PValue	FDR	bonf.pValues
EIF3CL	-4.54133	5.08921	1.80793e-35	1.62858e-31	5.98803e-31
IL13RA2	5.38605	3.81514	1.89378e-29	8.52958e-26	6.27239e-25
FAM156B	-4.7861	-0.758084	2.68039e-28	8.0483e-25	8.8777e-24
BAD	1.25516	4.69551	9.89901e-27	2.22926e-23	3.27865e-22
DCLK1	4.83685	3.55681	1.26602e-26	2.5343e-23	4.1932e-22
EPHB6	3.56225	2.99623	3.74152e-25	5.61726e-22	1.23923e-20
RP11-3P17.4	-2.30186	5.46315	6.5745e-25	9.11124e-22	2.17754e-20
SERF2	1.54499	6.60001	4.4118e-24	5.67736e-21	1.46123e-19
MGC12916	4.69949	1.55298	6.84915e-24	8.22629e-21	2.26851e-19
FAM156A	-3.7978	1.45148	2.63003e-23	2.96141e-20	8.71091e-19
HIST2H2AA3	-5.01807	0.0306275	1.34495e-22	1.42533e-19	4.4546e-18
SRP9	-1.17886	8.02634	1.30613e-21	1.30729e-18	4.32604e-17
SLMO2	-1.74946	6.77111	4.37758e-21	4.15086e-18	1.4499e-16
SPTSSA	-1.19756	6.45959	5.05061e-21	4.54959e-18	1.67281e-16
SERPINF1	2.26391	6.04235	6.22001e-21	5.33618e-18	2.06013e-16
SERPINE1	2.80217	6.02748	7.92743e-21	6.49185e-18	2.62564e-16
HIST2H4B	-5.08097	-1.1926	2.55938e-20	1.92124e-17	8.47693e-16
VIM	2.031	8.30944	4.33478e-20	3.00367e-17	1.43572e-15
ZNF326	-1.03874	5.27518	5.70278e-20	3.80523e-17	1.88882e-15
KCNJ15	3.64819	2.24533	6.94398e-20	4.46795e-17	2.29991e-15
GTF2IP1	-2.14405	3.77286	9.7594e-20	6.06022e-17	3.23241e-15
TAF15	-1.24815	8.07829	1.22725e-19	7.13229e-17	4.06477e-15
GFPT2	2.79765	3.04533	1.53694e-19	8.65296e-17	5.09049e-15
BET1	-1.04048	4.86542	3.01486e-19	1.55188e-16	9.98552e-15
GAR1	-1.46162	5.5911	3.79991e-19	1.90164e-16	1.25857e-14
AKAP12	3.52541	6.12571	4.64487e-19	2.20216e-16	1.53843e-14
BROX	-1.04848	5.67009	7.2455e-19	3.34705e-16	2.39978e-14
CRIP2	1.86692	5.06969	1.57957e-18	7.1144e-16	5.23171e-14
LOC391722	2.43485	-1.02378	2.01104e-18	8.8368e-16	6.66076e-14
LOC102724200	-1.87121	2.36269	4.22209e-18	1.76896e-15	1.3984e-13
MARCH4	3.58401	0.806713	5.57598e-18	2.22867e-15	1.84682e-13
C10orf10	1.98448	4.93857	5.62007e-18	2.22867e-15	1.86143e-13
NNMT	1.88951	5.65506	5.98701e-18	2.29494e-15	1.98296e-13
SRPX	2.60426	2.99883	7.21689e-18	2.65346e-15	2.39031e-13
RAMP2	1.80309	2.75929	1.69466e-17	5.98646e-15	5.61288e-13
SLC2A3	2.1779	5.48401	2.08984e-17	7.24051e-15	6.92177e-13
MIR4426	1.61902	1.86724	2.70112e-17	9.1201e-15	8.94638e-13
HNRNPA2B1	-1.11622	10.436	2.7336e-17	9.1201e-15	9.05396e-13
C2orf69	-1.13835	4.31024	3.79474e-17	1.22082e-14	1.25686e-12
CASC10	2.57798	-0.648893	4.60004e-17	1.45393e-14	1.52358e-12
C19orf68	-1.18683	3.90374	5.57565e-17	1.73191e-14	1.84671e-12
FNDC1	2.87884	4.33678	7.28785e-17	2.22539e-14	2.41381e-12
ANP32C	-3.31287	-1.01627	7.99354e-17	2.40019e-14	2.64754e-12
NAV3	3.50322	1.89389	8.33021e-17	2.46028e-14	2.75905e-12
NDUFA5	-1.13206	6.47529	8.8733e-17	2.57841e-14	2.93893e-12
MZT1	-1.60151	5.27174	1.04653e-16	2.90065e-14	3.4662e-12
SPARC	2.11242	9.92165	1.06647e-16	2.91114e-14	3.53226e-12
TMSB15A	2.70569	0.530418	1.35889e-16	3.654e-14	4.50079e-12
ANXA2P1	2.05981	0.192248	1.62681e-16	4.3101e-14	5.38817e-12
TPRKB	-1.39465	5.11903	3.83573e-16	9.87206e-14	1.27043e-11
APCDD1L	4.76137	0.758599	4.51332e-16	1.14524e-13	1.49486e-11
BGN	2.26119	7.65016	4.84303e-16	1.21183e-13	1.60406e-11
PDGFRL	2.87804	1.88749	5.20134e-16	1.28366e-13	1.72274e-11
DKK1	4.89579	4.53825	6.36724e-16	1.5296e-13	2.1089e-11
BCL6	1.48265	4.25357	8.91035e-16	2.11222e-13	2.9512e-11
LINC01106	-1.9472	3.58325	1.33269e-15	3.11814e-13	4.41399e-11
ALPL	2.26935	2.37245	1.39425e-15	3.22035e-13	4.61788e-11
SHFM1	-1.45024	7.66055	1.45595e-15	3.31896e-13	4.82227e-11
MAGOH	-1.12099	6.09071	1.47378e-15	3.31896e-13	4.88132e-11
TRIM8	1.02116	5.86578	1.52505e-15	3.39201e-13	5.05111e-11
COL16A1	1.82404	5.69164	1.68338e-15	3.69851e-13	5.57553e-11
CYP19A1	3.46427	-0.655842	1.74985e-15	3.72866e-13	5.79569e-11
LSM6	-1.17275	4.76986	2.11972e-15	4.44056e-13	7.02072e-11
COL1A1	2.34125	10.9443	2.34342e-15	4.85276e-13	7.76163e-11
SLC37A2	2.60436	4.24873	2.57149e-15	5.26453e-13	8.51702e-11
C11orf96	1.86446	4.30144	3.17235e-15	6.28056e-13	1.05071e-10
NACA2	2.79966	-0.81003	4.03275e-15	7.89719e-13	1.33569e-10
NKAIN4	3.93153	-0.290368	4.61615e-15	8.94242e-13	1.52891e-10
CILP2	3.546	1.53495	4.90197e-15	9.39509e-13	1.62358e-10
ITGA5	1.70805	6.11749	5.89087e-15	1.10552e-12	1.95112e-10
FSD1	2.87027	0.720048	9.18695e-15	1.65512e-12	3.04281e-10
RNF138	-1.02874	5.05231	9.61092e-15	1.71436e-12	3.18323e-10
ESAM	1.33227	4.28506	1.02102e-14	1.78589e-12	3.38172e-10
LRRC8A	1.05309	5.78255	1.40585e-14	2.43537e-12	4.65633e-10
CERCAM	1.9324	5.26359	1.56129e-14	2.67888e-12	5.17116e-10
NXN	1.97096	3.93238	1.63147e-14	2.77288e-12	5.40359e-10
DLX1	4.12254	-0.488237	1.79365e-14	2.99207e-12	5.94073e-10
COL3A1	2.1776	10.9763	1.86663e-14	3.08525e-12	6.18246e-10
SLC22A1	3.73319	0.432847	2.65217e-14	4.34377e-12	8.78425e-10
ZBTB6	-1.18466	3.93858	2.77627e-14	4.50606e-12	9.19528e-10
HTRA1	1.57394	5.84697	2.89884e-14	4.66299e-12	9.60124e-10
P2RY11	-1.58373	1.77259	3.34083e-14	5.28263e-12	1.10652e-09
FGFR1	1.63726	4.59094	3.38751e-14	5.28263e-12	1.12198e-09
LSM8	-1.03837	6.02732	3.40134e-14	5.28263e-12	1.12656e-09
LDOC1	1.90408	1.07736	3.54307e-14	5.45572e-12	1.1735e-09
ARHGEF35	-1.62691	3.68643	4.20448e-14	6.26016e-12	1.39257e-09
GMFB	-1.07368	6.18534	4.63864e-14	6.79428e-12	1.53636e-09
LMCD1	1.49091	4.01168	4.83308e-14	7.022e-12	1.60077e-09
TIMP1	1.49834	8.42647	4.94704e-14	7.08881e-12	1.63851e-09
CPXM1	2.03725	4.38899	4.95776e-14	7.08881e-12	1.64206e-09
SCARF2	1.93566	2.74842	5.3841e-14	7.6378e-12	1.78327e-09
ENTPD3	2.80495	0.796925	6.04949e-14	8.51465e-12	2.00365e-09
TGFB3	2.18635	3.18514	6.18729e-14	8.63878e-12	2.04929e-09
HEPHL1	3.41419	1.85462	6.29015e-14	8.65064e-12	2.08336e-09
ECSCR	1.67806	0.859126	6.61258e-14	9.02517e-12	2.19015e-09
TRO	1.7274	1.7095	6.78246e-14	9.18743e-12	2.24642e-09
UBTD1	1.55307	2.8691	7.76444e-14	1.02916e-11	2.57166e-09
PGAM4	1.58974	0.799173	7.76896e-14	1.02916e-11	2.57316e-09
MYL3	3.82549	-0.679109	8.18121e-14	1.06885e-11	2.7097e-09
CD36	2.8252	4.31379	8.97532e-14	1.16331e-11	2.97272e-09
FBXO27	2.79113	0.731368	1.11869e-13	1.4396e-11	3.70522e-09
IGFBP6	1.81026	3.15266	1.20187e-13	1.51914e-11	3.98072e-09
BOLA2B	-2.72304	1.38413	1.2058e-13	1.51914e-11	3.99374e-09
RAB34	1.57038	3.39238	1.31631e-13	1.63549e-11	4.35975e-09
FLJ32255	2.02389	2.99877	1.41123e-13	1.72957e-11	4.67413e-09
SCARNA9	-2.73518	0.913959	1.43031e-13	1.74111e-11	4.73733e-09
LEP	4.40577	-1.31231	1.46002e-13	1.76535e-11	4.83574e-09
CDR1	2.35823	-1.21633	1.60007e-13	1.87188e-11	5.29961e-09
SLC11A1	2.30098	3.42553	1.62046e-13	1.8835e-11	5.36714e-09
EFEMP2	1.46045	4.87638	1.73113e-13	1.99923e-11	5.73367e-09
THAP5	-1.11115	4.31663	2.5032e-13	2.83633e-11	8.29084e-09
MMP19	1.61827	3.10008	3.02855e-13	3.41015e-11	1.00309e-08
EHD2	1.68043	5.00548	3.06025e-13	3.42444e-11	1.01359e-08
C1orf122	1.04111	4.4505	3.22249e-13	3.58373e-11	1.06732e-08
TUBB6	1.70153	5.15548	3.35744e-13	3.7109e-11	1.11202e-08
IGFBP7	1.36684	7.41572	3.53696e-13	3.88549e-11	1.17148e-08
AXL	1.65208	4.59199	5.40028e-13	5.86094e-11	1.78863e-08
ZBTB41	-1.19087	4.29756	6.13211e-13	6.57596e-11	2.03102e-08
MXRA8	1.47095	5.30306	6.46885e-13	6.89602e-11	2.14255e-08
IGLON5	2.70462	-0.853236	6.5164e-13	6.90585e-11	2.1583e-08
TNNI2	2.78827	0.718401	6.61728e-13	6.97175e-11	2.19171e-08
CCDC80	2.21568	5.55782	6.67487e-13	6.99154e-11	2.21078e-08
RPL13AP6	-2.49992	-0.458198	6.93501e-13	7.18052e-11	2.29694e-08
LSM5	-1.31214	6.16961	7.1351e-13	7.31737e-11	2.36322e-08
RP11-65J3.1	1.9983	0.895444	7.14841e-13	7.31737e-11	2.36762e-08
MAP3K12	1.46636	2.54622	7.45255e-13	7.54299e-11	2.46836e-08
CTHRC1	2.13069	5.06374	7.90699e-13	7.95823e-11	2.61887e-08
P4HA3	2.07294	1.76616	8.23099e-13	8.23831e-11	2.72619e-08
SIGLEC15	3.43117	0.426548	8.64382e-13	8.559e-11	2.86292e-08
MRC2	1.61153	6.00167	8.64642e-13	8.559e-11	2.86378e-08
AP000330.8	2.48276	-0.307442	8.88206e-13	8.74422e-11	2.94183e-08
NGFR	2.45446	1.59142	9.01917e-13	8.78321e-11	2.98724e-08
TIMP2	1.57047	7.32344	9.258e-13	8.96732e-11	3.06634e-08
LOC400043	1.99951	0.258805	9.6281e-13	9.27592e-11	3.18892e-08
KRT6A	4.39659	3.94467	9.8053e-13	9.3964e-11	3.24761e-08
CRISPLD2	1.66346	4.98032	1.11578e-12	1.06359e-10	3.69558e-08
RETN	3.19459	-0.695484	1.23805e-12	1.16779e-10	4.10056e-08
ZNF367	-1.30557	4.11432	1.35066e-12	1.26737e-10	4.47351e-08
COL5A1	1.82862	7.80079	1.37385e-12	1.28245e-10	4.55033e-08
PTHLH	2.41165	1.57881	1.51797e-12	1.40245e-10	5.02767e-08
CBWD1	-1.18997	5.33913	1.53323e-12	1.40932e-10	5.07821e-08
SCARNA17	-2.27789	1.2458	1.57942e-12	1.4444e-10	5.23119e-08
RP11-346D6.6	6.56322	0.844489	1.60219e-12	1.45783e-10	5.30661e-08
CMTM3	1.3457	4.15217	1.66377e-12	1.50055e-10	5.51057e-08
SELM	1.42129	5.1204	1.74172e-12	1.56113e-10	5.76874e-08
SNRPE	-1.15564	6.74515	1.78158e-12	1.58896e-10	5.90078e-08
GNAI2	1.11089	7.28167	1.83619e-12	1.6216e-10	6.08163e-08
COPZ2	1.95715	2.35179	1.89482e-12	1.66522e-10	6.27583e-08
CYCS	-1.27838	8.25302	2.17859e-12	1.90531e-10	7.2157e-08
EPYC	4.62444	1.82844	2.2321e-12	1.94176e-10	7.39295e-08
TMEM108	1.92686	-0.316269	2.24182e-12	1.94176e-10	7.42513e-08
VASN	1.40171	3.55711	2.47416e-12	2.12208e-10	8.19467e-08
NPR3	2.53341	0.674994	2.48534e-12	2.12208e-10	8.2317e-08
SYDE1	1.44876	3.42278	2.98045e-12	2.50915e-10	9.87154e-08
HOXB2	1.69817	2.68882	3.26028e-12	2.71931e-10	1.07984e-07
C8orf31	2.51101	-0.496738	3.56166e-12	2.94344e-10	1.17966e-07
RFX8	2.75295	-0.802623	4.5123e-12	3.67844e-10	1.49452e-07
PCOLCE	1.66213	5.35442	4.53978e-12	3.68418e-10	1.50362e-07
ZNF770	-1.02361	5.60978	4.59929e-12	3.71573e-10	1.52333e-07
RGPD5	-2.07288	0.0597178	4.71571e-12	3.79278e-10	1.56189e-07
MAGOHB	-1.21842	4.74294	4.75133e-12	3.80444e-10	1.57369e-07
TGFB1	1.625	4.9781	4.85498e-12	3.87024e-10	1.60802e-07
RPL22	-1.0182	9.44714	4.8797e-12	3.8728e-10	1.61621e-07
RP11-417E7.2	3.47653	-1.44664	5.10454e-12	4.01587e-10	1.69067e-07
EIF1AX	-1.22663	7.33144	5.64205e-12	4.36254e-10	1.8687e-07
PAPD5	-1.04311	4.39835	5.67766e-12	4.37131e-10	1.8805e-07
POMC	2.31509	-1.04606	5.78541e-12	4.43531e-10	1.91618e-07
STEAP4	2.15452	2.85916	6.24925e-12	4.75048e-10	2.06981e-07
CNTNAP1	1.55343	2.97128	6.61863e-12	4.98918e-10	2.19216e-07
LTBP3	1.39298	5.20905	6.67313e-12	5.00929e-10	2.21021e-07
KCNE4	1.78034	2.50337	7.4187e-12	5.54586e-10	2.45715e-07
VEGFC	1.62929	1.74989	8.76806e-12	6.52749e-10	2.90407e-07
SLC34A2	4.74011	-0.259611	8.92399e-12	6.58912e-10	2.95571e-07
FIGNL1	-1.21256	4.32983	9.28253e-12	6.82588e-10	3.07447e-07
DEK	-1.04199	7.71505	9.63784e-12	7.04116e-10	3.19215e-07
H2AFZ	-1.03312	8.33587	1.07207e-11	7.75681e-10	3.55081e-07
MMP2	1.93812	8.27255	1.08701e-11	7.83345e-10	3.6003e-07
ENG	1.30971	5.80584	1.10619e-11	7.92858e-10	3.66381e-07
TMEM59L	2.40226	-0.822164	1.10902e-11	7.92858e-10	3.67317e-07
SLC22A17	1.53315	2.19753	1.15628e-11	8.18615e-10	3.82971e-07
LYPD3	2.16791	1.79903	1.15867e-11	8.18615e-10	3.83765e-07
LINC00704	2.61995	0.0449762	1.18236e-11	8.32085e-10	3.91609e-07
ZDHHC21	-1.02776	4.42695	1.22269e-11	8.55569e-10	4.04966e-07
DYNLL2	-1.19667	6.62978	1.37179e-11	9.54215e-10	4.54351e-07
GADD45B	1.22576	5.10142	1.66316e-11	1.14803e-09	5.50856e-07
ITGAX	1.77449	4.31308	1.68186e-11	1.1565e-09	5.57047e-07
OLFML2B	1.58624	4.4876	1.72889e-11	1.18433e-09	5.72627e-07
GPR146	1.62681	1.27838	1.95659e-11	1.32022e-09	6.48041e-07
NPR1	1.7096	1.94452	2.0533e-11	1.38031e-09	6.80073e-07
KBTBD6	-1.18631	3.90209	2.10106e-11	1.40717e-09	6.95893e-07
SERPING1	1.52308	6.25293	2.18421e-11	1.45744e-09	7.23433e-07
DOK5	1.87568	0.359246	2.40957e-11	1.60187e-09	7.98072e-07
EBF3	2.15147	0.169707	2.45845e-11	1.62836e-09	8.14263e-07
PDLIM7	1.38143	5.64813	2.46784e-11	1.6286e-09	8.17374e-07
TRNT	-5.90636	7.12721	2.47899e-11	1.62998e-09	8.21066e-07
MAD2L1	-1.35747	5.82823	2.59745e-11	1.70166e-09	8.603e-07
MED4	-1.05842	5.50153	2.78126e-11	1.81548e-09	9.21181e-07
MARCO	3.09158	1.95358	2.91079e-11	1.89317e-09	9.64082e-07
CLEC14A	1.47401	3.38576	3.08198e-11	1.9973e-09	1.02078e-06
PALMD	1.78384	2.39496	3.11007e-11	2.00828e-09	1.03008e-06
SOX18	1.6813	2.32576	3.15408e-11	2.02943e-09	1.04466e-06
HMCN1	1.70203	2.82111	3.21487e-11	2.06118e-09	1.0648e-06
MLLT11	1.56286	1.67485	3.24454e-11	2.07282e-09	1.07462e-06
TRNH	-5.29539	5.05912	3.36499e-11	2.14218e-09	1.11452e-06
AMIGO2	2.15414	4.83229	3.44424e-11	2.18491e-09	1.14077e-06
LOC101928558	2.00668	-0.161519	3.49057e-11	2.20653e-09	1.15611e-06
HSD11B1	1.99762	1.95669	3.81378e-11	2.40242e-09	1.26316e-06
FAM20A	1.89582	1.93114	4.14527e-11	2.60213e-09	1.37296e-06
ANXA2R	1.67417	1.4743	4.25114e-11	2.65933e-09	1.40802e-06
HAS2	2.13069	3.426	4.45672e-11	2.7687e-09	1.47611e-06
LEPRE1	1.11169	4.7903	4.58074e-11	2.83597e-09	1.51719e-06
LAMP5	2.22883	0.884754	4.59776e-11	2.83675e-09	1.52282e-06
IQCA1	1.88949	-0.413949	5.11762e-11	3.13602e-09	1.69501e-06
ITPRIP	1.11259	4.5476	5.26376e-11	3.19299e-09	1.74341e-06
CTSD	1.0184	9.34208	5.32605e-11	3.21994e-09	1.76404e-06
PTPRN	2.50355	0.866393	5.69166e-11	3.40668e-09	1.88514e-06
TPST1	1.55846	2.85823	5.82097e-11	3.46107e-09	1.92796e-06
ARL4C	1.82817	5.66394	5.99189e-11	3.55098e-09	1.98457e-06
SNORD17	-1.82751	1.27852	6.50259e-11	3.81599e-09	2.15372e-06
S1PR3	1.30718	3.13798	6.56518e-11	3.8402e-09	2.17445e-06
KCNJ8	1.76812	2.61485	6.62577e-11	3.84524e-09	2.19452e-06
AEBP1	1.63516	7.14007	6.6277e-11	3.84524e-09	2.19516e-06
DLG4	1.37516	2.66575	6.74178e-11	3.89295e-09	2.23295e-06
PDE2A	1.7697	1.92737	6.79351e-11	3.91028e-09	2.25008e-06
SERPINA3	2.90837	4.14539	6.81534e-11	3.91035e-09	2.25731e-06
RARRES2	1.51545	5.78678	7.62529e-11	4.34738e-09	2.52557e-06
ADAM8	1.74154	4.57272	7.86864e-11	4.47197e-09	2.60617e-06
DBI	-1.02482	8.50806	7.9638e-11	4.51182e-09	2.63769e-06
FLVCR1	-1.17736	4.65963	8.09062e-11	4.5693e-09	2.67969e-06
ZBTB12	-1.48438	3.59829	8.64238e-11	4.8505e-09	2.86244e-06
ANO3	3.70957	-1.79202	8.729e-11	4.8839e-09	2.89113e-06
LBR	-1.15314	7.23421	9.21673e-11	5.14082e-09	3.05267e-06
EXTL1	2.043	-1.70066	1.43333e-10	7.92111e-09	4.74732e-06
COL1A2	1.82731	10.4678	1.49236e-10	8.17214e-09	4.94284e-06
COLEC12	1.86212	2.78627	1.57709e-10	8.55809e-09	5.22348e-06
RFC3	-1.37339	5.43981	1.59822e-10	8.64671e-09	5.29347e-06
DCN	1.74759	7.85044	1.87288e-10	1.00722e-08	6.20318e-06
ANP32E	-1.16789	6.18227	1.8995e-10	1.0185e-08	6.29135e-06
ITIH4	1.78522	1.34052	2.10393e-10	1.11484e-08	6.96843e-06
ROBO4	1.20675	3.67654	2.23482e-10	1.18072e-08	7.40194e-06
VMO1	1.71856	0.949556	2.24171e-10	1.18089e-08	7.42475e-06
TBXA2R	1.46176	0.481656	2.26558e-10	1.18999e-08	7.50383e-06
CCL7	2.5332	-0.669681	2.37226e-10	1.2388e-08	7.85716e-06
TMED7	-1.14408	6.02653	2.39856e-10	1.24892e-08	7.94428e-06
LOXL1	1.47015	3.44832	2.47427e-10	1.28093e-08	8.19503e-06
SPOCD1	1.62894	1.50564	2.52839e-10	1.3052e-08	8.37429e-06
SLC16A2	1.49045	2.31966	2.58859e-10	1.33246e-08	8.57368e-06
SLC45A1	1.44174	-0.0297628	2.89731e-10	1.47452e-08	9.59618e-06
FBLN1	1.79159	6.13674	2.92874e-10	1.48632e-08	9.70029e-06
A2ML1	4.82827	0.888141	2.97329e-10	1.50469e-08	9.84784e-06
NRIP3	1.86184	1.16629	3.01423e-10	1.51688e-08	9.98342e-06
C5orf28	-1.0087	4.00364	3.30713e-10	1.65295e-08	1.09536e-05
ROBO3	1.64888	2.11759	3.32132e-10	1.65295e-08	1.10005e-05
SIAH1	-1.13871	2.91067	3.3448e-10	1.65563e-08	1.10783e-05
PDGFB	1.11381	3.77485	3.34509e-10	1.65563e-08	1.10793e-05
CHST1	1.49755	1.34895	3.41359e-10	1.68491e-08	1.13061e-05
SASS6	-1.14267	3.302	3.43767e-10	1.69216e-08	1.13859e-05
ANXA8L1	3.46307	-1.76949	3.48532e-10	1.71094e-08	1.15437e-05
CACNA1G	2.33454	-1.4326	3.504e-10	1.71543e-08	1.16056e-05
NRG2	2.85873	-0.797773	3.7343e-10	1.8183e-08	1.23684e-05
SEMA7A	1.48113	3.81683	3.80067e-10	1.84563e-08	1.25882e-05
PLAU	1.369	5.99763	3.95735e-10	1.91141e-08	1.31071e-05
PARD6B	-1.33738	3.55504	4.05922e-10	1.95537e-08	1.34446e-05
MIR3682	-3.38343	-1.0828	4.15899e-10	1.99809e-08	1.3775e-05
HAS1	2.83459	-1.01404	4.41565e-10	2.11014e-08	1.46251e-05
PLXND1	1.22101	5.91064	4.62662e-10	2.1935e-08	1.53238e-05
CCDC73	-1.66489	-0.366008	4.65159e-10	2.19956e-08	1.54065e-05
CADM3	2.85423	0.584763	4.79796e-10	2.25692e-08	1.58913e-05
NTRK3	2.74552	-0.754995	4.84282e-10	2.26619e-08	1.60399e-05
IFITM10	1.52851	1.7788	5.01695e-10	2.33554e-08	1.66166e-05
SYCP3	-2.14153	-0.593797	5.05142e-10	2.34553e-08	1.67308e-05
RNU11	-2.51297	-0.820087	5.07007e-10	2.34813e-08	1.67926e-05
DCBLD2	1.83464	5.17929	5.59227e-10	2.58334e-08	1.85222e-05
SNAI1	1.36722	2.67761	6.48111e-10	2.95257e-08	2.14661e-05
HS3ST3B1	1.70273	1.9741	6.73658e-10	3.05708e-08	2.23122e-05
FLJ43879	5.1952	-1.29615	6.79582e-10	3.07622e-08	2.25085e-05
GPR4	1.38626	2.18753	7.11472e-10	3.20447e-08	2.35647e-05
SNED1	1.40338	3.04029	7.68995e-10	3.44632e-08	2.54699e-05
NOTCH3	1.23245	5.7317	7.7817e-10	3.46686e-08	2.57738e-05
LOC101928552	-4.81836	-1.00143	8.03207e-10	3.56418e-08	2.6603e-05
SMIM11	-3.70056	-0.304454	8.05506e-10	3.5656e-08	2.66792e-05
LOC101929070	-3.83917	-1.28362	8.15801e-10	3.60232e-08	2.70201e-05
LRRC58	-1.02285	5.60392	8.44617e-10	3.71137e-08	2.79745e-05
SCML1	-1.42356	4.99924	8.58008e-10	3.76104e-08	2.84181e-05
COL6A1	1.48686	8.17663	8.65552e-10	3.7849e-08	2.86679e-05
KISS1	2.9167	1.11416	9.17079e-10	3.99085e-08	3.03746e-05
PINLYP	1.44924	-0.198385	9.2973e-10	4.02702e-08	3.07936e-05
GEM	1.29296	4.40198	9.29863e-10	4.02702e-08	3.0798e-05
MGC45800	3.40554	-1.24674	9.49233e-10	4.09124e-08	3.14395e-05
LOC102724860	-1.66052	2.75741	9.91608e-10	4.23937e-08	3.2843e-05
POSTN	1.9762	7.92963	9.93014e-10	4.23937e-08	3.28896e-05
TRNY	-6.30578	10.9327	9.9855e-10	4.25293e-08	3.3073e-05
COX20	-1.38564	0.709273	1.04571e-09	4.43283e-08	3.4635e-05
FAM20C	1.19598	4.39034	1.04947e-09	4.43831e-08	3.47594e-05
THBS2	2.05428	6.55114	1.0523e-09	4.43988e-08	3.48533e-05
DBF4	-1.03655	4.79438	1.098e-09	4.62187e-08	3.63669e-05
TIE1	1.41373	3.77094	1.1169e-09	4.67966e-08	3.69928e-05
LILRA2	1.8685	0.35795	1.18849e-09	4.95645e-08	3.9364e-05
OSCAR	1.59782	1.69049	1.26409e-09	5.22337e-08	4.1868e-05
SCG2	2.09802	2.4296	1.28774e-09	5.2968e-08	4.26513e-05
KIAA0101	-1.34761	5.11427	1.29963e-09	5.32139e-08	4.3045e-05
CUBN	1.56346	-0.00962627	1.30533e-09	5.33263e-08	4.3234e-05
C1QTNF6	1.26825	4.08543	1.3188e-09	5.37544e-08	4.36799e-05
DBN1	1.57162	5.49383	1.32951e-09	5.40686e-08	4.40346e-05
CKS2	-1.34417	6.91616	1.45958e-09	5.85651e-08	4.83426e-05
TENM3	2.18959	1.64215	1.55222e-09	6.21441e-08	5.14111e-05
EFS	1.48379	1.92858	1.56514e-09	6.25224e-08	5.18391e-05
ANGPTL4	1.84481	3.58369	1.59118e-09	6.3282e-08	5.27015e-05
RASL11B	2.00189	0.0906995	1.6241e-09	6.44491e-08	5.3792e-05
UCHL1	2.0591	2.279	1.64661e-09	6.51983e-08	5.45372e-05
CHRD	1.42001	2.02359	1.6976e-09	6.70701e-08	5.62262e-05
COL18A1	1.17884	7.16691	1.7304e-09	6.8196e-08	5.73125e-05
C3	1.94843	7.32603	1.73367e-09	6.8196e-08	5.74208e-05
CRLF1	1.95256	-0.452056	1.79942e-09	7.03216e-08	5.95984e-05
FBLN2	1.85165	5.26317	1.80358e-09	7.03317e-08	5.97362e-05
SPIN4	-1.24548	4.05019	1.93052e-09	7.46763e-08	6.39408e-05
S1PR1	1.40708	3.64686	1.93157e-09	7.46763e-08	6.39755e-05
CD248	1.40521	4.81533	1.96994e-09	7.56282e-08	6.52464e-05
IL17C	2.72265	-0.683491	1.97298e-09	7.56282e-08	6.53472e-05
SCARNA7	-3.24353	0.412211	2.03479e-09	7.78318e-08	6.73943e-05
PADI4	2.26501	-0.838348	2.04777e-09	7.81622e-08	6.78241e-05
TNFSF12	1.20313	2.87265	2.14867e-09	8.16676e-08	7.11661e-05
CBWD5	-1.18326	3.95076	2.1809e-09	8.27181e-08	7.22336e-05
ZNF92	-1.02093	3.7304	2.376e-09	8.99284e-08	7.86953e-05
EFEMP1	1.67358	5.145	2.41952e-09	9.11927e-08	8.0137e-05
GREB1	1.39412	0.126845	2.43654e-09	9.16423e-08	8.07005e-05
CST1	2.57329	5.40191	2.44735e-09	9.17503e-08	8.10588e-05
COL6A2	1.41487	8.25028	2.44959e-09	9.17503e-08	8.1133e-05
ARHGEF17	1.06075	4.53021	2.45627e-09	9.18096e-08	8.13542e-05
NRP2	1.40413	4.86549	2.50246e-09	9.32883e-08	8.2884e-05
PIN4	-1.09528	5.07369	2.50619e-09	9.32883e-08	8.30076e-05
FRMD6	1.46773	3.75812	2.52662e-09	9.36618e-08	8.36843e-05
FNDC4	1.59204	1.83226	2.74508e-09	1.00315e-07	9.09198e-05
NAT8L	2.47547	-0.0977068	2.92371e-09	1.05983e-07	9.68363e-05
MFGE8	1.16787	5.86518	2.95736e-09	1.06773e-07	9.79509e-05
LOC100505504	1.98679	-1.76299	3.10303e-09	1.11585e-07	0.000102775
GJA4	1.57068	3.02338	3.27916e-09	1.17217e-07	0.000108609
CDH23	1.66255	0.601974	3.30411e-09	1.17875e-07	0.000109436
NEB	2.40589	2.27201	3.38325e-09	1.20222e-07	0.000112057
PTPRM	1.14884	4.26155	3.46101e-09	1.22023e-07	0.000114632
SYT8	2.77174	3.21296	3.49962e-09	1.23009e-07	0.000115911
EEA1	-1.10312	5.1849	3.52948e-09	1.2371e-07	0.0001169
CDKN1C	1.71513	2.81364	3.60505e-09	1.26114e-07	0.000119403
TMEM88	1.42404	0.573491	3.72819e-09	1.29917e-07	0.000123481
HRSP12	-1.32576	5.19473	3.76985e-09	1.30863e-07	0.000124861
ADAMTS10	1.56648	2.1827	3.88541e-09	1.34615e-07	0.000128689
LOC653513	1.69471	-0.0153678	3.90002e-09	1.34861e-07	0.000129172
VSIG10L	1.39973	1.09332	3.93343e-09	1.35496e-07	0.000130279
IGFL1	4.31068	0.0107327	3.96082e-09	1.3618e-07	0.000131186
VCAN	1.53113	6.61584	4.01963e-09	1.37939e-07	0.000133134
PLVAP	1.09904	6.21003	4.03297e-09	1.38133e-07	0.000133576
CD14	1.29136	5.64678	4.04166e-09	1.38168e-07	0.000133864
CST2	2.09827	-0.376152	4.56324e-09	1.55703e-07	0.000151139
CSRP2	1.35455	3.32703	4.58613e-09	1.56189e-07	0.000151897
OLR1	2.07983	2.15078	4.59912e-09	1.56335e-07	0.000152328
MAP1LC3B2	1.11661	1.24986	4.67771e-09	1.58707e-07	0.00015493
LOC102724843	-2.43445	-0.994009	4.7271e-09	1.60082e-07	0.000156566
PMP22	1.21693	5.58131	4.83927e-09	1.63573e-07	0.000160281
VSIG4	1.74656	3.83237	5.21429e-09	1.7559e-07	0.000172702
DFNA5	1.42507	1.81986	5.25881e-09	1.76759e-07	0.000174177
CD34	1.17765	4.81825	5.91249e-09	1.96893e-07	0.000195827
NLGN2	1.2978	3.5523	5.95894e-09	1.98074e-07	0.000197366
ADAMTSL1	1.93572	2.29057	6.27649e-09	2.06722e-07	0.000207884
ADAM12	2.03952	4.33812	6.32712e-09	2.07631e-07	0.000209561
GINS1	-1.12857	4.80369	6.7009e-09	2.19099e-07	0.00022194
OLFML3	1.44212	4.44597	6.80779e-09	2.21789e-07	0.000225481
CLDN5	1.67563	2.82062	6.87954e-09	2.23722e-07	0.000227857
SOX7	1.4513	1.75405	7.14183e-09	2.31416e-07	0.000236544
LPPR2	1.20494	3.55554	7.25606e-09	2.34695e-07	0.000240328
C1R	1.26424	6.43362	7.34403e-09	2.37115e-07	0.000243242
MSC	1.51711	2.50573	7.78472e-09	2.50446e-07	0.000257838
ZDHHC20	-1.00696	7.10334	7.84941e-09	2.51181e-07	0.00025998
CXorf36	1.26712	3.03051	8.06673e-09	2.57431e-07	0.000267178
ANKHD1	-1.62419	2.67963	8.20906e-09	2.61298e-07	0.000271892
ADAMTSL4	1.36432	3.06921	8.3327e-09	2.64765e-07	0.000275987
CHST11	1.33577	3.98051	8.37965e-09	2.65788e-07	0.000277543
SNAI2	1.4002	2.99962	8.49259e-09	2.68897e-07	0.000281283
SPRYD7	-1.01354	4.58158	8.68433e-09	2.74486e-07	0.000287634
PCDHGA12	1.77229	-0.520993	8.72882e-09	2.75238e-07	0.000289107
FBXL7	1.29108	2.25494	8.73869e-09	2.75238e-07	0.000289434
LCK	1.62042	4.52381	8.90129e-09	2.79383e-07	0.00029482
LOC101928568	3.10136	-1.77113	8.94869e-09	2.80382e-07	0.000296389
SOX17	1.65192	0.701451	8.99699e-09	2.81406e-07	0.000297989
TRNA	-8.73116	5.00199	9.09674e-09	2.84033e-07	0.000301293
SNORA32	-1.57941	0.786465	9.16639e-09	2.85219e-07	0.0003036
H3F3AP4	-1.19677	5.6104	9.44241e-09	2.92293e-07	0.000312742
SPON2	1.33769	5.62904	9.49847e-09	2.93021e-07	0.000314599
TRNN	-9.78508	7.19209	9.58635e-09	2.95227e-07	0.00031751
IGSF21	1.60393	-0.60204	9.76926e-09	2.99835e-07	0.000323568
MMRN2	1.20226	3.96504	1.00891e-08	3.08077e-07	0.000334162
BCYRN1	-2.96953	-0.315734	1.04454e-08	3.17879e-07	0.000345962
NUDT4	-1.04999	7.02804	1.0556e-08	3.20704e-07	0.000349626
TIMP3	1.197	6.98596	1.0688e-08	3.23621e-07	0.000353996
ANKRD1	3.06544	-1.10316	1.08127e-08	3.26849e-07	0.000358128
C12orf68	1.40009	-0.295195	1.12214e-08	3.36942e-07	0.000371665
TMEM191B	2.05174	0.413699	1.15528e-08	3.45166e-07	0.00038264
FAM171A2	1.60398	-0.261256	1.19626e-08	3.5623e-07	0.000396215
LIX1L	1.02203	3.72035	1.20109e-08	3.57078e-07	0.000397814
LOC101929519	-2.65496	-0.803978	1.20496e-08	3.57637e-07	0.000399095
FBLN7	1.34204	0.417177	1.22625e-08	3.62761e-07	0.000406146
TRNP	-3.5492	9.67758	1.33169e-08	3.88844e-07	0.000441068
CMA1	2.60161	-0.483129	1.33548e-08	3.88855e-07	0.000442324
LOC101929482	-3.03394	-1.30197	1.33604e-08	3.88855e-07	0.000442511
ANGPTL2	1.4697	5.37223	1.35216e-08	3.92912e-07	0.000447849
TSPAN4	1.10203	4.16421	1.3652e-08	3.94789e-07	0.000452167
U2AF1	-2.4815	2.35073	1.38597e-08	4.00155e-07	0.000459048
HLX	1.22244	2.40348	1.4079e-08	4.05187e-07	0.00046631
HTR7	1.9293	-0.655813	1.42915e-08	4.09992e-07	0.000473348
SLC4A3	1.85684	1.47273	1.4614e-08	4.17156e-07	0.00048403
CDH2	1.85142	1.04625	1.4952e-08	4.24213e-07	0.000495226
MZT2B	1.01607	4.16771	1.50244e-08	4.25597e-07	0.000497623
LYVE1	2.05756	2.41734	1.57793e-08	4.44882e-07	0.000522626
MIR17HG	-2.27186	2.54945	1.65009e-08	4.62334e-07	0.000546527
FHL3	1.29275	3.20711	1.65836e-08	4.63929e-07	0.000549265
ATP8B3	1.76626	-0.097719	1.67483e-08	4.67086e-07	0.000554721
CXCL11	-3.16011	4.63817	1.70183e-08	4.73883e-07	0.000563664
HEG1	1.23119	5.07512	1.72401e-08	4.79317e-07	0.000571009
MFAP2	1.45603	4.24525	1.73978e-08	4.81911e-07	0.000576232
TRNC	-9.96745	8.16084	1.76886e-08	4.88021e-07	0.000585864
CFH	1.47153	5.53456	1.77597e-08	4.89233e-07	0.000588218
ARHGEF15	1.24174	2.72349	1.81171e-08	4.98318e-07	0.000600058
CSF3R	1.91563	3.77149	1.83349e-08	5.03019e-07	0.00060727
CDH5	1.28115	4.81965	1.83921e-08	5.03573e-07	0.000609163
CCDC58	-1.03349	4.83388	1.87839e-08	5.13521e-07	0.00062214
SPP1	2.58839	7.70324	1.95718e-08	5.3283e-07	0.000648239
EMP3	1.26822	4.73877	1.98526e-08	5.39463e-07	0.000657537
MUC5AC	3.234	5.81885	2.01823e-08	5.47598e-07	0.00066846
SCN1B	1.4577	1.38919	2.09786e-08	5.66643e-07	0.000694832
C5AR1	1.57869	3.38157	2.2536e-08	6.05982e-07	0.000746414
TRNF	-6.48892	1.9669	2.28492e-08	6.1349e-07	0.000756789
PDE1B	1.77038	1.42687	2.31051e-08	6.19437e-07	0.000765264
KRT5	2.73575	-0.255921	2.31582e-08	6.19937e-07	0.000767022
PTGIR	1.27939	1.29329	2.37371e-08	6.34492e-07	0.000786197
CPT1C	1.2953	1.15785	2.39767e-08	6.39001e-07	0.000794133
PODN	1.56655	3.89973	2.51838e-08	6.66242e-07	0.000834112
KLHL30	2.05474	-0.402157	2.59802e-08	6.86305e-07	0.000860491
LRRC55	1.75688	-0.903087	2.68714e-08	7.05706e-07	0.000890007
BCAM	1.14639	4.36271	2.79085e-08	7.30812e-07	0.000924356
ARL5B	-1.01021	5.57577	2.81726e-08	7.36658e-07	0.000933104
FAM83A	2.58453	2.2628	2.84298e-08	7.4179e-07	0.000941623
OSMR	1.3881	4.50217	2.84512e-08	7.4179e-07	0.000942332
RPL21	-1.0446	9.85558	2.9466e-08	7.64927e-07	0.000975943
YAE1D1	-1.37464	5.26679	2.96948e-08	7.69757e-07	0.000983521
ZNF582-AS1	1.50833	-1.0299	2.98288e-08	7.72121e-07	0.00098796
PLXNB3	2.02578	2.30845	3.07138e-08	7.91617e-07	0.00101727
RFXAP	-1.14949	3.04046	3.11685e-08	8.00462e-07	0.00103233
ADAMTS9	1.1644	3.83204	3.11903e-08	8.00462e-07	0.00103305
MFAP4	1.75816	5.76	3.14276e-08	8.05404e-07	0.00104091
TAL1	1.40272	0.992607	3.29574e-08	8.37462e-07	0.00109158
TACR1	2.25108	-1.32748	3.32647e-08	8.4408e-07	0.00110176
CTGF	1.34209	6.63822	3.50527e-08	8.85707e-07	0.00116098
SLC17A7	1.78703	-1.58324	3.55874e-08	8.96703e-07	0.00117869
LRRC15	2.03281	2.95316	3.57216e-08	8.98826e-07	0.00118313
IL1R1	1.22573	5.37001	3.73937e-08	9.34376e-07	0.00123852
PFDN4	-1.38902	5.53773	3.83406e-08	9.5671e-07	0.00126988
LOC102723482	-5.12166	-2.03979	3.88937e-08	9.69169e-07	0.0012882
TUBA1A	1.16921	6.65063	3.96488e-08	9.86049e-07	0.00131321
ITGA11	1.44767	4.23025	4.03253e-08	9.98757e-07	0.00133561
RPS18	-1.04065	11.9925	4.03583e-08	9.98757e-07	0.00133671
TMEM52B	1.73051	-1.13869	4.11181e-08	1.01338e-06	0.00136187
C1S	1.33931	7.88001	4.29988e-08	1.0554e-06	0.00142416
GGT5	1.07267	4.2972	4.33369e-08	1.06226e-06	0.00143536
MEIS3	1.43846	2.44301	4.35157e-08	1.0623e-06	0.00144128
SNORA18	-1.32711	1.93064	4.77577e-08	1.1549e-06	0.00158178
RASA3	1.12008	4.77562	4.80865e-08	1.16129e-06	0.00159267
BEST4	2.25685	2.07822	4.85959e-08	1.17203e-06	0.00160955
PBK	-1.32904	4.96406	5.02152e-08	1.20531e-06	0.00166318
TGFB1I1	1.00022	4.28521	5.07789e-08	1.21492e-06	0.00168185
DOCK3	2.11904	0.406372	5.23063e-08	1.24688e-06	0.00173244
THY1	1.18919	6.96045	5.26128e-08	1.25008e-06	0.00174259
CCL2	1.3133	4.86061	5.27162e-08	1.25008e-06	0.00174601
RNF144A-AS1	1.55365	-0.974029	5.27343e-08	1.25008e-06	0.00174661
ARSI	1.55505	1.43967	5.36925e-08	1.27112e-06	0.00177835
ANXA8	3.15795	-1.93479	5.40002e-08	1.27673e-06	0.00178854
UBE2QL1	1.7797	0.0516663	5.52249e-08	1.29887e-06	0.0018291
GXYLT2	1.915	1.17747	5.58237e-08	1.30953e-06	0.00184894
MRAS	1.36544	3.30823	5.65485e-08	1.32309e-06	0.00187294
NXT2	-1.03322	4.20619	5.67715e-08	1.32658e-06	0.00188033
ZNF521	1.33542	2.32688	5.78957e-08	1.34587e-06	0.00191756
RAMP3	1.15008	3.634	5.88417e-08	1.3661e-06	0.00194889
TENC1	1.02679	4.87552	5.91393e-08	1.37124e-06	0.00195875
PPAP2A	1.16503	4.47357	6.26941e-08	1.44437e-06	0.00207649
FMR1	-1.0787	5.79728	6.38486e-08	1.46722e-06	0.00211473
RGS2	1.15529	4.87424	6.70221e-08	1.53818e-06	0.00221984
FAP	1.71873	3.8281	6.79443e-08	1.55736e-06	0.00225038
LOC102724554	1.37807	0.484611	6.92588e-08	1.58145e-06	0.00229392
CALHM2	1.1569	3.43577	7.13616e-08	1.62535e-06	0.00236357
CIDEC	1.90935	1.65387	7.17157e-08	1.63135e-06	0.00237529
SCARA3	1.51234	2.93756	7.19992e-08	1.63573e-06	0.00238468
LOC101928083	-1.54395	1.0424	7.36699e-08	1.66628e-06	0.00244002
LOC101929079	-4.67821	-1.82336	7.37139e-08	1.66628e-06	0.00244148
GPIHBP1	2.06594	-0.120878	7.40468e-08	1.67171e-06	0.0024525
GLIS3	1.59566	2.6231	7.61509e-08	1.71706e-06	0.00252219
HIF1A	1.10918	6.29643	7.901e-08	1.77931e-06	0.00261689
FSCN1	1.63687	5.8788	8.37149e-08	1.87355e-06	0.00277272
IGFBP4	1.06643	6.98127	8.46838e-08	1.89054e-06	0.00280481
PXDN	1.26098	5.86194	8.50973e-08	1.89742e-06	0.00281851
DLC1	1.0569	4.05526	8.5987e-08	1.9113e-06	0.00284798
WNT7B	2.78591	0.769834	8.60381e-08	1.9113e-06	0.00284967
ALPK2	1.37872	1.5331	8.71121e-08	1.93277e-06	0.00288524
DLX2	3.27339	-1.70893	9.01606e-08	1.99795e-06	0.00298621
ZCCHC12	1.96205	-0.551365	9.14505e-08	2.02156e-06	0.00302893
BTBD19	1.45616	0.475184	9.32538e-08	2.05638e-06	0.00308866
PODNL1	1.48581	2.77456	9.38077e-08	2.06606e-06	0.00310701
COL6A3	1.28952	8.71437	9.39325e-08	2.06628e-06	0.00311114
LRRC25	1.44332	2.74146	9.44625e-08	2.07541e-06	0.00312869
SREK1IP1	-1.2144	5.3281	9.71073e-08	2.1256e-06	0.00321629
CLEC11A	1.07647	3.71235	9.72188e-08	2.1256e-06	0.00321999
TMEM86A	1.15435	2.38218	9.81495e-08	2.14075e-06	0.00325081
FAM25A	3.20617	-1.31944	9.907e-08	2.15822e-06	0.0032813
SEMA3G	1.53061	3.06222	9.93894e-08	2.16256e-06	0.00329188
MMP14	1.17377	8.3516	1.06133e-07	2.30095e-06	0.00351523
ABCC9	1.55961	1.88996	1.0689e-07	2.31293e-06	0.0035403
DLG2	1.5663	-0.0348539	1.10861e-07	2.39193e-06	0.00367181
RPL41	-1.20194	10.3421	1.11402e-07	2.40073e-06	0.00368973
GPR78	3.54395	-2.0851	1.1358e-07	2.44184e-06	0.0037619
SNRPF	-1.20236	6.84102	1.14146e-07	2.44815e-06	0.00378062
LY75	-1.5085	4.55692	1.14877e-07	2.4609e-06	0.00380484
HOOK1	-1.03695	5.71694	1.15691e-07	2.47247e-06	0.00383181
TWIST2	1.57113	0.440994	1.19865e-07	2.55863e-06	0.00397005
DIRAS3	1.66868	-0.473312	1.23847e-07	2.63428e-06	0.00410195
LOC646021	-1.28682	2.323	1.27946e-07	2.71185e-06	0.00423769
CPZ	1.44352	3.49769	1.29292e-07	2.73075e-06	0.00428229
LRRC32	1.05307	4.86883	1.32039e-07	2.7804e-06	0.00437327
C1R-2	1.42087	6.44973	1.32227e-07	2.7804e-06	0.00437949
PM20D2	-1.23811	5.4418	1.3226e-07	2.7804e-06	0.0043806
EEF1E1	-1.23013	2.79546	1.3295e-07	2.7884e-06	0.00440345
BDNF	1.59386	-0.121103	1.33679e-07	2.80043e-06	0.0044276
TUB	1.7155	1.00954	1.34788e-07	2.82037e-06	0.00446431
ST8SIA2	1.9912	-1.24189	1.38274e-07	2.88661e-06	0.00457977
OLFML1	1.21172	2.57264	1.39658e-07	2.9054e-06	0.00462561
CHST15	1.39446	4.08662	1.44145e-07	2.99183e-06	0.00477422
DZIP1L	1.26408	1.11362	1.44413e-07	2.99394e-06	0.00478309
MIR3609	-2.06226	-1.29443	1.46554e-07	3.03136e-06	0.00485401
ST3GAL3	1.06602	2.18988	1.46874e-07	3.03449e-06	0.0048646
LOC100506621	1.93554	2.61646	1.56257e-07	3.21729e-06	0.00517539
CD52	1.37453	3.28599	1.58857e-07	3.26336e-06	0.00526151
RPL23P8	1.51125	0.919287	1.64328e-07	3.35281e-06	0.00544271
BASP1	1.35649	4.32026	1.64854e-07	3.35973e-06	0.00546011
MYH10	1.23934	4.28878	1.65888e-07	3.37318e-06	0.00549437
RNY1	-3.64361	-1.59976	1.68842e-07	3.42551e-06	0.00559221
RWDD3	-1.20123	2.66241	1.71034e-07	3.46609e-06	0.00566483
ITGAM	1.4648	3.12478	1.72996e-07	3.5019e-06	0.0057298
CSF3	2.25432	2.00083	1.79822e-07	3.6329e-06	0.00595587
LOC440434	-1.16999	1.31963	1.82302e-07	3.6779e-06	0.00603804
TYRP1	1.8316	0.791418	1.86049e-07	3.74928e-06	0.00616213
CENPQ	-1.00024	3.25069	1.8915e-07	3.80327e-06	0.00626484
ADM	1.20683	5.67064	1.90945e-07	3.82927e-06	0.00632429
FSD1L	-1.34902	2.92724	1.91081e-07	3.82927e-06	0.0063288
CP	2.12058	2.6046	1.95053e-07	3.89588e-06	0.00646036
NDP	2.12385	-0.235119	2.05237e-07	4.08569e-06	0.00679765
TNFAIP2	1.23208	5.94923	2.05947e-07	4.09529e-06	0.00682116
SLC26A9	3.11925	0.439161	2.06518e-07	4.10213e-06	0.00684009
ALOX5AP	1.34505	3.95285	2.09907e-07	4.16027e-06	0.00695233
RAB3B	1.93696	2.79841	2.12572e-07	4.20384e-06	0.00704059
RECK	1.10388	2.42098	2.13152e-07	4.21069e-06	0.00705981
PSCA	2.55888	1.19019	2.22605e-07	4.37823e-06	0.00737292
FRMPD1	2.32945	-1.02379	2.31881e-07	4.55073e-06	0.00768014
GPR162	1.20199	1.19575	2.34878e-07	4.60452e-06	0.00777938
MEX3B	1.30094	1.03381	2.35978e-07	4.62107e-06	0.00781584
DUSP5	1.2257	4.83132	2.36855e-07	4.6332e-06	0.00784488
FAM127C	1.28002	1.98537	2.37655e-07	4.64381e-06	0.00787136
PLK2	1.26864	5.08706	2.41993e-07	4.72346e-06	0.00801506
ALDH1A3	1.16592	4.41556	2.42835e-07	4.73316e-06	0.00804294
SEMA6B	1.22527	3.15697	2.43016e-07	4.73316e-06	0.00804892
ANTXR1	1.28994	6.2548	2.45361e-07	4.76969e-06	0.00812659
CXCL12	1.66669	4.75681	2.52586e-07	4.89838e-06	0.00836591
IGF1	2.05114	2.8926	2.56731e-07	4.96806e-06	0.00850319
VGLL1	3.67781	-1.56749	2.59558e-07	5.012e-06	0.00859682
HULC	-7.90015	4.40894	2.62309e-07	5.0597e-06	0.00868793
SEPT4	1.14831	2.19906	2.69531e-07	5.18237e-06	0.00892715
FBLN5	1.23792	3.6435	2.73453e-07	5.25216e-06	0.00905703
SPRED3	1.52216	0.687977	2.84377e-07	5.42483e-06	0.00941885
SMN1	-1.11323	3.70601	2.84551e-07	5.42483e-06	0.0094246
ZNF542	1.2856	1.61104	2.87108e-07	5.46202e-06	0.0095093
TMEM169	1.38693	-0.641315	2.88155e-07	5.47617e-06	0.00954399
CDKN2A	2.06852	3.61606	2.88953e-07	5.48555e-06	0.00957042
C19orf59	2.11143	0.583218	2.89591e-07	5.48608e-06	0.00959153
STARD8	1.23571	2.34927	2.9266e-07	5.53841e-06	0.0096932
SV2A	1.22597	1.47149	2.93764e-07	5.54987e-06	0.00972976
LOC100506388	2.01917	-1.63446	2.93882e-07	5.54987e-06	0.00973365
ACKR2	1.49963	-0.190298	2.98905e-07	5.62703e-06	0.00990002
PIPOX	-2.91157	2.49706	3.06087e-07	5.74423e-06	0.0101379
LHFP	1.10405	4.18056	3.10572e-07	5.82234e-06	0.0102865
PLEKHO1	1.08498	4.91709	3.19623e-07	5.96718e-06	0.0105862
STC1	1.42008	3.83652	3.24082e-07	6.03167e-06	0.0107339
MMP13	2.4916	1.98093	3.34603e-07	6.21465e-06	0.0110824
ARHGAP11A	-1.01276	5.65026	3.35152e-07	6.21842e-06	0.0111006
RSPO3	2.06838	2.73665	3.36405e-07	6.23526e-06	0.0111421
BZRAP1-AS1	-1.34063	2.7482	3.37678e-07	6.2467e-06	0.0111842
HAMP	2.00211	-1.28049	3.38226e-07	6.24973e-06	0.0112024
GALNT15	1.64389	1.56236	3.38759e-07	6.25316e-06	0.01122
ARHGAP24	1.1331	2.68348	3.50084e-07	6.43582e-06	0.0115951
GGCT	-1.00409	6.86151	3.54394e-07	6.49836e-06	0.0117379
HOXD-AS2	1.42901	-0.656586	3.57667e-07	6.53522e-06	0.0118463
CA7	2.10357	2.72885	3.58212e-07	6.53855e-06	0.0118643
CTAGE9	-1.47929	-0.809009	3.65072e-07	6.63686e-06	0.0120915
FOXD1	2.92983	2.44965	3.7697e-07	6.84626e-06	0.0124856
RBMS3	1.30347	1.75255	3.77972e-07	6.85755e-06	0.0125188
MIR31HG	2.80408	0.50652	3.79391e-07	6.86945e-06	0.0125658
CCL23	2.01433	-0.740704	3.81767e-07	6.89861e-06	0.0126445
MCHR1	1.8668	-1.03691	3.88996e-07	7.00815e-06	0.0128839
FPR1	1.76733	3.39368	3.99969e-07	7.19796e-06	0.0132474
FCN1	1.94918	2.11561	4.0331e-07	7.2443e-06	0.013358
KIF17	1.5408	-0.0605335	4.15967e-07	7.44936e-06	0.0137772
DAPK1	1.38147	4.599	4.27979e-07	7.65688e-06	0.0141751
PRKCDBP	1.36658	4.2385	4.48853e-07	7.99065e-06	0.0148665
FLT4	1.12708	2.70267	4.51132e-07	8.01538e-06	0.0149419
SLC14A2	3.24022	-0.306585	4.579e-07	8.12562e-06	0.0151661
TRPV4	1.22314	0.819152	4.58239e-07	8.12562e-06	0.0151773
FCGR2B	1.42015	2.27435	4.6168e-07	8.17859e-06	0.0152913
GIPC3	1.13211	1.34002	4.84937e-07	8.55693e-06	0.0160616
EXOC3L2	1.09544	1.48757	4.86212e-07	8.57103e-06	0.0161038
ATP10A	1.12335	2.15409	4.95915e-07	8.69952e-06	0.0164252
PRKD1	1.31701	1.86998	5.00602e-07	8.7732e-06	0.0165804
PTRF	1.03953	6.81323	5.03881e-07	8.81664e-06	0.016689
MRO	1.83694	-0.385631	5.04549e-07	8.81664e-06	0.0167112
DYSF	1.13461	3.92919	5.11498e-07	8.91324e-06	0.0169413
SNCG	1.50958	1.59041	5.17111e-07	9.00123e-06	0.0171272
FBXO17	1.76975	1.84262	5.20019e-07	9.03439e-06	0.0172236
FAM72D	-1.68598	1.63752	5.28457e-07	9.16332e-06	0.017503
TMPRSS11E	2.91695	-1.65571	5.43297e-07	9.3845e-06	0.0179945
ITGB2-AS1	1.45169	1.02802	5.55328e-07	9.56189e-06	0.018393
TRPS1	1.24638	2.35396	5.55689e-07	9.56189e-06	0.018405
GPR176	1.1439	2.92753	5.57397e-07	9.58212e-06	0.0184615
RASGRP3	1.07105	3.5629	5.68628e-07	9.76587e-06	0.0188335
GLIS2	1.12941	3.74854	5.80525e-07	9.9607e-06	0.0192276
PDE1A	1.42235	1.7795	5.84815e-07	1.00248e-05	0.0193697
JAM2	1.50704	2.60207	5.89238e-07	1.00829e-05	0.0195162
COL5A2	1.29691	7.7961	5.92887e-07	1.01342e-05	0.019637
PIANP	1.5407	-0.95497	5.93855e-07	1.01411e-05	0.0196691
MIR6723	-5.67003	6.73055	5.97601e-07	1.01919e-05	0.0197931
KRT86	1.75939	0.220176	5.97962e-07	1.01919e-05	0.0198051
CYR61	1.15372	6.22538	6.21407e-07	1.05516e-05	0.0205816
NUAK1	1.18759	3.75492	6.23903e-07	1.0584e-05	0.0206643
A1BG	1.44599	0.544619	6.44754e-07	1.08865e-05	0.0213549
CHST7	1.08154	1.28951	6.57676e-07	1.10839e-05	0.0217829
PILRA	1.46702	2.25378	6.59266e-07	1.10943e-05	0.0218356
DRD5	3.60708	-1.14088	6.65276e-07	1.11598e-05	0.0220346
NR2F2-AS1	1.54719	-1.12874	6.71444e-07	1.12528e-05	0.0222389
COL15A1	1.24256	6.22189	6.85687e-07	1.14701e-05	0.0227107
GSN	1.01245	8.33557	7.04959e-07	1.17231e-05	0.0233489
FBN1	1.32949	6.19486	7.08548e-07	1.17543e-05	0.0234678
APBB1	1.10642	2.83748	7.29946e-07	1.20423e-05	0.0241766
RHOJ	1.07533	2.98386	7.30162e-07	1.20423e-05	0.0241837
GPR160	-1.2733	6.43497	7.39969e-07	1.21636e-05	0.0245085
MOXD1	1.51219	3.09971	7.44461e-07	1.22263e-05	0.0246573
ELN	1.38324	5.06911	7.4541e-07	1.22307e-05	0.0246887
CD300E	1.6426	1.95972	7.57603e-07	1.24194e-05	0.0250926
GLIPR2	1.0427	4.58137	7.63462e-07	1.24928e-05	0.0252866
A4GALT	1.2144	3.21913	7.94952e-07	1.29653e-05	0.0263296
SCARNA9L	-2.65117	-1.63082	7.95941e-07	1.29653e-05	0.0263624
PLAUR	1.08202	6.30507	8.29712e-07	1.34789e-05	0.0274809
WNT10A	1.97535	2.55936	8.30774e-07	1.3484e-05	0.0275161
NLRP12	1.80387	-1.05531	8.52083e-07	1.37926e-05	0.0282218
CD300LB	1.51795	0.375873	8.68116e-07	1.40143e-05	0.0287529
RGPD6	-1.89415	-0.175489	8.7605e-07	1.41297e-05	0.0290156
CST6	2.59444	0.0665496	8.80931e-07	1.41704e-05	0.0291773
RHOD	1.2558	3.84863	9.14964e-07	1.46524e-05	0.0303045
EGFL7	1.03804	4.49759	9.1976e-07	1.46901e-05	0.0304634
MMP23B	1.90279	-1.05269	9.20829e-07	1.46941e-05	0.0304988
LTBP2	1.18569	5.04468	9.26267e-07	1.47678e-05	0.0306789
ADAMTS6	1.17406	1.4255	9.33552e-07	1.48577e-05	0.0309202
PRICKLE1	1.57123	0.415428	9.5563e-07	1.51688e-05	0.0316514
ADAMTS7	1.09609	2.87487	9.68765e-07	1.53638e-05	0.0320865
PFDN6	-1.095	6.33374	9.72567e-07	1.54105e-05	0.0322124
F2RL3	1.19585	2.01542	9.79775e-07	1.54839e-05	0.0324511
LARP6	1.28165	2.17596	9.89421e-07	1.56089e-05	0.0327706
TMEM136	1.17779	0.794776	9.97773e-07	1.57269e-05	0.0330472
INHBA	1.4049	4.03263	1.00329e-06	1.58001e-05	0.03323
LOC101928584	1.70379	-1.56254	1.0063e-06	1.58336e-05	0.0333297
MAGED4B	-2.9482	-0.407858	1.00794e-06	1.58456e-05	0.0333839
LOC102724733	1.38744	-1.19018	1.00907e-06	1.58496e-05	0.0334215
PAEP	2.7445	-0.185208	1.01722e-06	1.59538e-05	0.0336913
RPS10	-1.28616	2.49274	1.03184e-06	1.61649e-05	0.0341756
ADAMTS4	1.28724	4.26248	1.04342e-06	1.63179e-05	0.034559
COL8A1	1.59832	4.44003	1.04671e-06	1.63551e-05	0.0346679
KLF8	1.30358	1.26226	1.05128e-06	1.64124e-05	0.0348195
NUF2	-1.09709	4.65581	1.06919e-06	1.66631e-05	0.0354126
NRP1	1.1115	5.43913	1.07736e-06	1.67469e-05	0.0356832
ACKR3	1.03195	4.43226	1.08219e-06	1.68075e-05	0.0358432
SGCE	1.07485	3.14798	1.10652e-06	1.7141e-05	0.0366489
CDC25A	-1.03017	4.81043	1.11527e-06	1.72469e-05	0.0369387
ZNF224	-1.00585	2.97331	1.12076e-06	1.73171e-05	0.0371208
IFI6	1.44813	6.64845	1.14978e-06	1.76594e-05	0.038082
ARHGAP22	1.4068	1.66198	1.16594e-06	1.78742e-05	0.0386172
MIR4461	-6.36024	-0.337314	1.16774e-06	1.78742e-05	0.0386767
YPEL1	1.25943	2.20062	1.17645e-06	1.79703e-05	0.0389652
NKX3-2	1.49517	-0.163301	1.177e-06	1.79703e-05	0.0389835
DARC	2.09233	3.10797	1.18069e-06	1.79961e-05	0.0391057
NRROS	1.17893	2.04635	1.18617e-06	1.80338e-05	0.0392871
SLC27A5	-1.65118	3.37591	1.1945e-06	1.81451e-05	0.0395629
ARTN	1.53603	1.70384	1.20725e-06	1.83079e-05	0.0399854
PTGER1	1.68635	-1.01945	1.26514e-06	1.91061e-05	0.0419028
PRPH	1.96353	-1.22372	1.26519e-06	1.91061e-05	0.0419043
UBE2E2	1.35002	2.70486	1.28438e-06	1.93635e-05	0.04254
KRT16	2.83901	2.10158	1.29163e-06	1.94565e-05	0.0427801
AQP7	1.51201	1.51452	1.30278e-06	1.95919e-05	0.0431495
COL14A1	1.54684	5.6696	1.30427e-06	1.95978e-05	0.0431989
CAMK1G	1.59837	-0.817126	1.31119e-06	1.96853e-05	0.0434278
UPK2	3.06123	-0.808684	1.34627e-06	2.01115e-05	0.0445898
USHBP1	1.22221	0.717254	1.3953e-06	2.07749e-05	0.0462136
TSHZ2	1.34256	2.10111	1.39986e-06	2.08198e-05	0.0463646
FSTL1	1.0348	7.48209	1.40062e-06	2.08198e-05	0.04639
CCDC147-AS1	1.80489	-1.75813	1.50047e-06	2.21396e-05	0.0496969
PNMAL2	1.21696	0.0698827	1.54795e-06	2.27842e-05	0.0512695
NLGN4X	1.48361	0.711298	1.55653e-06	2.28731e-05	0.0515539
FYN	1.02988	4.33969	1.55912e-06	2.28847e-05	0.0516395
SFRP4	2.10783	4.48867	1.56052e-06	2.28847e-05	0.0516859
TMEM256	1.00097	3.46344	1.56113e-06	2.28847e-05	0.051706
NUDT4P1	-1.64439	-0.448964	1.58675e-06	2.32225e-05	0.0525547
AKT3	1.13472	3.68534	1.59138e-06	2.32713e-05	0.052708
NEFH	1.29717	-0.674569	1.61831e-06	2.36077e-05	0.0536001
DSE	1.17664	3.84275	1.62433e-06	2.36763e-05	0.0537994
FAM110B	1.41348	0.664451	1.6314e-06	2.37601e-05	0.0540336
STK32B	1.32939	-0.00174473	1.65837e-06	2.40945e-05	0.054927
LOC339192	1.2789	1.09095	1.6654e-06	2.41577e-05	0.0551598
HSPG2	1.02513	7.0352	1.67651e-06	2.42602e-05	0.0555276
SNCA	1.53499	0.990828	1.70231e-06	2.45941e-05	0.0563824
PTGDS	1.67268	4.53009	1.71646e-06	2.4739e-05	0.0568509
FST	1.22219	0.880436	1.79872e-06	2.57802e-05	0.0595753
CHRNE	1.83984	-0.994205	1.81703e-06	2.59902e-05	0.0601817
PPAPDC3	1.31159	0.379274	1.84263e-06	2.62274e-05	0.0610299
SFTA1P	1.90702	-0.804309	1.84302e-06	2.62274e-05	0.0610427
ECM1	1.08358	5.19445	1.88515e-06	2.67845e-05	0.062438
LZTS1	1.20025	2.27384	1.92644e-06	2.73067e-05	0.0638057
TFPI	1.00416	4.11991	1.92949e-06	2.73284e-05	0.0639067
ZNF385D	1.64248	-0.366479	1.93271e-06	2.73525e-05	0.0640134
PRRT4	2.54869	-1.30571	1.93676e-06	2.73883e-05	0.0641475
CBWD6	-1.14403	2.62496	1.94488e-06	2.74815e-05	0.0644162
HRASLS5	1.96427	-0.753008	1.95142e-06	2.75524e-05	0.0646331
RPL39	-1.03631	10.3303	1.96754e-06	2.77364e-05	0.0651668
EFNB3	1.4247	0.475819	2.01561e-06	2.83919e-05	0.0667589
LOC101928188	1.34983	-0.323996	2.08626e-06	2.92271e-05	0.069099
WISP2	2.61808	0.179258	2.08927e-06	2.92465e-05	0.0691986
MILR1	1.18477	1.7213	2.10518e-06	2.94464e-05	0.0697256
TNFAIP6	1.64075	2.53481	2.1442e-06	2.9969e-05	0.0710182
TMEM119	1.21945	4.07964	2.19953e-06	3.07184e-05	0.0728506
PECAM1	1.11571	6.57355	2.20162e-06	3.07238e-05	0.0729198
ZNF467	1.41321	1.53042	2.20717e-06	3.07774e-05	0.0731038
C1QTNF2	1.22677	0.675323	2.2245e-06	3.09712e-05	0.0736778
SMARCA1	1.10695	3.46397	2.25217e-06	3.12357e-05	0.0745942
FAM110D	1.32489	0.749051	2.2662e-06	3.14061e-05	0.075059
MEOX1	1.4734	1.7043	2.29306e-06	3.17538e-05	0.0759484
LY86	1.23501	1.76749	2.31599e-06	3.19486e-05	0.076708
SPHK1	1.25674	3.48685	2.32569e-06	3.20578e-05	0.0770291
KBTBD8	-1.0663	2.55307	2.32941e-06	3.20601e-05	0.0771524
SLC46A2	1.58751	-1.23966	2.33772e-06	3.21498e-05	0.0774275
C6orf15	3.34782	1.92904	2.34066e-06	3.21657e-05	0.0775249
FLJ41309	1.73	-1.16157	2.3633e-06	3.24274e-05	0.0782747
CCDC8	1.33477	1.75461	2.3846e-06	3.26948e-05	0.0789804
SLC2A6	1.04005	2.47807	2.39251e-06	3.27783e-05	0.0792424
VWF	1.15722	6.31414	2.39609e-06	3.28024e-05	0.0793609
ZRANB2-AS1	-1.8783	-1.39607	2.42113e-06	3.31201e-05	0.0801904
TTC32	-1.18438	2.67651	2.466e-06	3.36062e-05	0.0816764
CXCR4	1.10159	5.34384	2.52598e-06	3.4309e-05	0.0836628
LAMC2	1.14522	7.37732	2.53131e-06	3.43146e-05	0.0838395
EVC2	1.16124	0.266507	2.56289e-06	3.47165e-05	0.0848854
SH2D3C	1.04322	3.24217	2.59068e-06	3.49878e-05	0.0858059
PPAPDC1A	1.89662	1.17096	2.60218e-06	3.51168e-05	0.0861869
GLT8D2	1.01456	3.17536	2.62364e-06	3.53534e-05	0.0868977
APLP1	1.48363	0.466607	2.63167e-06	3.54351e-05	0.0871636
DZIP1	1.06965	2.20749	2.65636e-06	3.57142e-05	0.0879813
PHYHD1	1.24558	1.26028	2.66549e-06	3.58102e-05	0.0882838
DACT1	1.23606	3.57686	2.70449e-06	3.63071e-05	0.0895754
ANO4	1.7636	-1.11327	2.73161e-06	3.66166e-05	0.0904738
MAGEL2	1.89754	-1.37699	2.7996e-06	3.74723e-05	0.0927257
GLI3	1.43169	1.74895	3.00483e-06	3.99816e-05	0.0995231
AHNAK2	1.58697	4.85028	3.01914e-06	4.01422e-05	0.099997
PI4KAP2	1.02769	3.17283	3.21366e-06	4.24468e-05	0.10644
STAB1	1.11905	5.71684	3.31459e-06	4.35562e-05	0.109782
HHIPL1	1.12643	1.54892	3.32171e-06	4.3618e-05	0.110018
SHANK1	1.56046	-1.27143	3.33166e-06	4.37168e-05	0.110348
PXDC1	1.01485	3.83249	3.36438e-06	4.39749e-05	0.111432
CNRIP1	1.11601	2.50449	3.36597e-06	4.39749e-05	0.111484
LYPD1	1.60559	-1.23077	3.37439e-06	4.40529e-05	0.111763
IQSEC3	1.25615	0.175624	3.37809e-06	4.40671e-05	0.111886
GPR1	1.58845	-0.880655	3.38898e-06	4.41155e-05	0.112246
LOC102723360	-2.04771	-1.60559	3.41362e-06	4.43082e-05	0.113063
LDB2	1.01396	2.95642	3.43824e-06	4.45956e-05	0.113878
PCDH12	1.00669	3.17457	3.5832e-06	4.62759e-05	0.118679
RLN2	-2.07747	-0.127244	3.70465e-06	4.77076e-05	0.122702
CABP1	1.61356	0.720562	3.72559e-06	4.79104e-05	0.123395
DOCK4	1.02442	3.21916	3.74734e-06	4.81541e-05	0.124116
ESCO2	-1.09893	3.88945	3.75602e-06	4.81656e-05	0.124403
FOLH1	1.39002	2.00154	3.75625e-06	4.81656e-05	0.124411
LY6E	1.19592	7.12596	3.76292e-06	4.82168e-05	0.124632
EVC	1.25337	1.61542	3.78499e-06	4.83963e-05	0.125363
BHLHE41	1.07659	4.20779	3.83484e-06	4.88949e-05	0.127014
RGAG4	1.24602	1.14216	3.85539e-06	4.90874e-05	0.127694
WTH3DI	-1.4954	1.33744	3.86105e-06	4.91248e-05	0.127882
LILRA5	1.34192	1.52261	4.00151e-06	5.06971e-05	0.132534
TREM2	1.51534	2.7165	4.01553e-06	5.07708e-05	0.132998
HOXD1	1.76224	1.08901	4.04452e-06	5.10625e-05	0.133959
COL8A2	1.28221	3.10482	4.1415e-06	5.21771e-05	0.137171
ADRA1B	1.44283	-0.902158	4.16787e-06	5.24727e-05	0.138044
FAM229B	1.13058	1.51126	4.24009e-06	5.32147e-05	0.140436
CYBRD1	1.23064	5.18752	4.25248e-06	5.33144e-05	0.140846
TENM4	1.21961	1.49755	4.27049e-06	5.34597e-05	0.141443
RTN1	1.33712	1.46823	4.27857e-06	5.34597e-05	0.141711
PIEZO2	1.27033	1.45793	4.28179e-06	5.34597e-05	0.141817
ANKRD6	1.21398	1.02855	4.28188e-06	5.34597e-05	0.14182
CLEC1A	1.22962	0.825142	4.46571e-06	5.54857e-05	0.147909
TPBG	1.04459	4.31101	4.50704e-06	5.5922e-05	0.149278
LILRB2	1.26513	3.09152	4.54089e-06	5.62674e-05	0.150399
ERRFI1	1.03887	6.3519	4.54118e-06	5.62674e-05	0.150409
LOC102723878	-2.42243	2.36566	4.7204e-06	5.80589e-05	0.156344
CRISPLD1	1.38776	1.28829	4.79399e-06	5.88342e-05	0.158782
RP1	2.63556	-1.72235	4.83394e-06	5.92277e-05	0.160105
CD300A	1.1384	3.60602	4.93958e-06	6.03688e-05	0.163604
C15orf59	1.27675	0.152762	4.9425e-06	6.03688e-05	0.1637
DHRS9	1.74298	5.28379	4.94979e-06	6.03983e-05	0.163942
LOC101929494	1.37996	-0.465226	4.98172e-06	6.06013e-05	0.164999
ISM1	1.83755	0.797414	5.00906e-06	6.08929e-05	0.165905
DPEP2	1.36916	1.20992	5.02876e-06	6.10309e-05	0.166557
LOC101929138	-2.75537	-2.01776	5.0295e-06	6.10309e-05	0.166582
PRKG2	1.49569	0.32751	5.0688e-06	6.14532e-05	0.167884
MEDAG	1.43064	2.1356	5.07746e-06	6.15169e-05	0.168171
NOVA2	1.09256	0.839426	5.19538e-06	6.27767e-05	0.172076
EBPL	-1.02028	5.53786	5.24441e-06	6.33266e-05	0.1737
DSEL	1.2531	1.44985	5.27802e-06	6.36472e-05	0.174813
COL11A1	1.66975	5.3271	5.37367e-06	6.47573e-05	0.177981
SBSN	2.60956	-0.673663	5.66601e-06	6.77814e-05	0.187664
THSD7A	1.44391	1.04426	5.68672e-06	6.7984e-05	0.18835
SAMD11	1.32848	1.80404	5.75913e-06	6.86459e-05	0.190748
TTYH1	1.6136	-0.818759	5.76113e-06	6.86459e-05	0.190814
ATP8B2	1.15131	4.00191	5.80524e-06	6.90526e-05	0.192275
TREML3P	2.54506	-2.05434	5.8553e-06	6.95379e-05	0.193933
EFHD1	1.2161	1.00477	5.9768e-06	7.08875e-05	0.197958
C16orf89	2.018	0.316287	6.0512e-06	7.17227e-05	0.200422
CCDC34	-1.57024	5.34631	6.30271e-06	7.43126e-05	0.208752
FOSL1	1.58036	4.47309	6.33912e-06	7.45955e-05	0.209958
PRND	1.80293	-0.696949	6.41817e-06	7.54271e-05	0.212576
CD274	1.43388	3.00481	6.51097e-06	7.63186e-05	0.21565
HOXC8	2.88283	-0.542234	6.54494e-06	7.66669e-05	0.216775
VEPH1	1.51796	0.48637	6.57986e-06	7.69758e-05	0.217931
CACNA2D4	1.41946	2.95739	6.71247e-06	7.84254e-05	0.222324
LILRB3	1.13824	2.28476	6.82173e-06	7.94443e-05	0.225943
RP11-620J15.3	1.12566	0.235522	6.87998e-06	8.00709e-05	0.227872
BAALC	1.62209	-0.426788	6.98723e-06	8.12666e-05	0.231424
GYPC	1.07433	3.63932	7.04946e-06	8.17792e-05	0.233485
A2M	1.15681	8.32374	7.14611e-06	8.28471e-05	0.236686
THBS1	1.0974	7.67168	7.24331e-06	8.37584e-05	0.239906
TMEM130	1.72243	-0.830967	7.55345e-06	8.6843e-05	0.250178
FGF1	1.13994	0.497893	7.7615e-06	8.89512e-05	0.257069
MAPK10	1.3767	1.32347	7.76648e-06	8.89516e-05	0.257234
NPY	2.39626	-0.852517	7.7804e-06	8.90544e-05	0.257694
NR2F1-AS1	1.02411	1.3138	8.12659e-06	9.24881e-05	0.269161
IGFBP5	1.27983	7.74666	8.21885e-06	9.342e-05	0.272216
OLFM1	1.61692	3.08807	8.38477e-06	9.50063e-05	0.277712
TYROBP	1.0958	5.11601	8.65113e-06	9.79012e-05	0.286534
ENTHD1	1.85108	-1.80667	8.68317e-06	9.82021e-05	0.287595
ISL2	1.38886	-0.21001	8.70589e-06	9.83356e-05	0.288348
MTRNR2L10	-4.79673	-2.61287	8.78416e-06	9.90335e-05	0.29094
LILRB1	1.30654	3.06564	8.82559e-06	9.94383e-05	0.292312
TREM1	1.86235	2.98011	8.96366e-06	0.000100823	0.296885
MGC16142	-1.09138	-0.469596	8.96531e-06	0.000100823	0.29694
GNA15	1.10657	3.65524	9.0234e-06	0.000101413	0.298864
ZNF135	1.15585	0.257268	9.11995e-06	0.000102371	0.302062
SYNDIG1	1.3851	1.20451	9.50005e-06	0.000106306	0.314651
SLAMF9	1.74266	-0.300192	9.63981e-06	0.000107736	0.31928
COLEC10	1.53077	-0.686534	9.73879e-06	0.000108601	0.322558
CTXN1	1.78555	1.26897	9.87373e-06	0.000109564	0.327028
LYL1	1.151	1.97098	9.88679e-06	0.000109564	0.32746
SSTR2	1.30384	-0.136264	9.89011e-06	0.000109564	0.32757
ZCCHC18	1.34137	-0.630251	9.89948e-06	0.000109564	0.327881
NEBL	-1.06772	6.13082	1.00183e-05	0.000110663	0.331818
FOLR2	1.38758	3.13929	1.01015e-05	0.000111512	0.334571
TCF7L1	1.01597	2.15342	1.04567e-05	0.000114906	0.346336
ABLIM3	1.23712	3.5834	1.04599e-05	0.000114906	0.346443
KANK4	1.79228	0.996116	1.05139e-05	0.000115359	0.348232
MIR34A	-1.95173	-1.61483	1.05669e-05	0.000115869	0.349987
SP9	3.97439	-1.8624	1.05856e-05	0.000115933	0.350606
CBWD3	-1.18236	1.81024	1.06923e-05	0.000116959	0.354138
EMCN	1.11066	2.6667	1.08135e-05	0.000118214	0.358154
MT2A	1.02743	6.13431	1.09338e-05	0.000119312	0.36214
FCGR2C	1.3772	0.9408	1.11078e-05	0.000120917	0.367901
KCND2	1.7284	-1.62965	1.11733e-05	0.000121557	0.370072
GJA5	1.16126	3.04773	1.13522e-05	0.000123206	0.375997
NLGN3	1.08439	0.0654426	1.1494e-05	0.000124445	0.380694
RN7SL2	-2.47997	7.89215	1.15032e-05	0.00012447	0.380999
DLEU2	-1.24378	1.79418	1.16728e-05	0.000126153	0.386614
CCDC113	-1.06491	3.10952	1.1713e-05	0.000126436	0.387946
TMCC2	1.13562	0.501525	1.17777e-05	0.000127058	0.390089
SMG1P1	-1.14342	1.14357	1.18034e-05	0.000127229	0.39094
BATF3	1.16446	1.26497	1.18707e-05	0.000127755	0.393168
ITGBL1	1.63633	2.79234	1.19861e-05	0.000128844	0.396993
TCF15	1.65737	-1.34583	1.19946e-05	0.000128858	0.397273
CTSG	1.96785	1.88679	1.2239e-05	0.000131014	0.405367
SELP	1.67545	2.20615	1.22887e-05	0.000131391	0.407014
LOC100134868	-1.74501	1.35047	1.23732e-05	0.00013206	0.409813
GABRB1	-3.08283	-0.952964	1.24468e-05	0.000132687	0.41225
ROR2	1.30423	2.75981	1.25382e-05	0.000133582	0.415277
TUBB3	1.33794	5.28147	1.26342e-05	0.000134396	0.418459
LINC00114	-2.05218	1.18239	1.27487e-05	0.000135345	0.422251
RASD1	1.69956	4.00813	1.33832e-05	0.000141497	0.443264
FLRT2	1.41924	2.39852	1.35227e-05	0.000142749	0.447885
KLHL4	1.51192	-0.117451	1.35254e-05	0.000142749	0.447974
LPHN2	1.10888	3.78101	1.37404e-05	0.000144538	0.455094
F5	1.80066	2.8405	1.38109e-05	0.000145079	0.457429
KIF5A	1.43854	-0.182243	1.38186e-05	0.000145079	0.457685
PCOLCE2	2.20654	1.10736	1.43418e-05	0.000150135	0.475015
APIP	-1.30689	5.71743	1.4621e-05	0.000152574	0.484261
MCTP1	1.17371	2.71332	1.4633e-05	0.000152574	0.48466
HOXC5	2.40869	-1.63168	1.46432e-05	0.000152574	0.484998
ST3GAL1	1.14459	5.11579	1.46508e-05	0.000152574	0.485249
LOC102724559	1.38351	-0.918321	1.47664e-05	0.000153525	0.489079
LILRA6	1.36102	1.15251	1.47679e-05	0.000153525	0.489127
PALM3	-2.50627	2.39295	1.48717e-05	0.000154336	0.492564
PDPN	1.05848	4.79236	1.50958e-05	0.000156253	0.499988
HSPA7	1.2733	1.84476	1.54023e-05	0.000159019	0.51014
C20orf57	-2.56738	-1.15785	1.56869e-05	0.000161772	0.519566
BMPR1B	2.33545	0.602954	1.57466e-05	0.000162109	0.521543
DDT	-2.34243	1.84749	1.57803e-05	0.000162363	0.522659
ZFP57	2.44653	-0.872649	1.58497e-05	0.000162984	0.524958
LINC01021	-5.20445	-0.507239	1.60312e-05	0.000164757	0.53097
NHSL2	1.33843	0.966896	1.60404e-05	0.000164757	0.531274
SST	2.60077	0.0499713	1.62637e-05	0.000166861	0.538671
ACTL8	-2.6131	1.48573	1.66273e-05	0.0001703	0.550714
BRIP1	-1.02319	3.37977	1.7233e-05	0.000175904	0.570775
SCN3B	1.33675	-0.691831	1.73338e-05	0.000176764	0.574112
G0S2	1.55772	5.00989	1.75017e-05	0.000178189	0.579674
CPAMD8	1.32651	-0.779143	1.75064e-05	0.000178189	0.579829
TSPAN32	1.31791	-0.0902817	1.77048e-05	0.000179803	0.586402
TRNV	-4.11295	-2.97692	1.78577e-05	0.000180948	0.591464
HMGN5	-1.32144	3.71673	1.79453e-05	0.000181631	0.594366
ALOX5	1.0037	4.57875	1.8028e-05	0.000182246	0.597105
ST3GAL4-AS1	1.32789	0.268161	1.84963e-05	0.000186369	0.612615
SCN2B	1.95909	-1.28939	1.85484e-05	0.000186582	0.614342
LUM	1.23734	8.26801	1.85829e-05	0.000186824	0.615484
PLCB4	-1.38661	6.58076	1.86307e-05	0.000187116	0.617066
LGI2	1.25585	1.86843	1.86332e-05	0.000187116	0.617152
KIFC3	1.04186	4.37743	1.91055e-05	0.000191152	0.632793
MEG3	1.24955	3.46457	1.91778e-05	0.00019163	0.635189
SNORA40	-1.01186	2.23004	1.92497e-05	0.000192241	0.63757
SDK1	1.35261	2.50862	1.94955e-05	0.00019448	0.645711
PENK	2.40608	-2.25908	1.95188e-05	0.000194605	0.646483
SERPIND1	2.49947	1.22143	1.95426e-05	0.000194735	0.647272
HPGDS	1.34687	0.631392	1.98804e-05	0.000197772	0.658459
PIK3CD	1.03394	3.76091	2.05444e-05	0.000203597	0.680452
AMPH	1.05603	0.433933	2.05506e-05	0.000203597	0.680656
NFE2L3	-1.01096	7.01451	2.05676e-05	0.000203597	0.681221
SULF1	1.29128	7.29885	2.06737e-05	0.000204534	0.684733
BDKRB1	1.10911	1.26636	2.08976e-05	0.000206296	0.692149
RASGRP4	1.33171	0.976101	2.09628e-05	0.000206714	0.69431
LOC101930249	2.69286	1.24631	2.10429e-05	0.00020739	0.696961
RPS14P3	-1.53649	0.762789	2.12679e-05	0.000209195	0.704414
LOC100129617	1.179	-1.28305	2.15323e-05	0.000211404	0.713171
CELF3	-2.75961	2.13063	2.17794e-05	0.000213249	0.721357
LOC101928370	1.29557	-1.48799	2.18469e-05	0.000213794	0.723593
GCKR	1.93222	-1.13321	2.23428e-05	0.0002177	0.740014
RANBP3L	2.03399	-2.13027	2.24377e-05	0.000218389	0.74316
MIR497HG	1.17573	-0.77498	2.26399e-05	0.000219763	0.749856
AQPEP	1.83025	-1.85731	2.26526e-05	0.000219768	0.750276
MMP28	1.55103	3.95475	2.27881e-05	0.000220845	0.754765
OTOP2	2.73754	0.40011	2.28349e-05	0.000221179	0.756314
CMTM7	1.00128	4.23274	2.31749e-05	0.000223991	0.767575
SNORD110	-1.43933	-0.511804	2.34663e-05	0.000226442	0.777226
RNF43	-1.24472	7.51537	2.35249e-05	0.000226886	0.779167
CSF1R	1.16396	5.27559	2.3632e-05	0.000227676	0.782716
LOC102724614	1.12779	-1.1025	2.38967e-05	0.000229857	0.791483
DOC2B	1.78859	2.71973	2.39143e-05	0.000229904	0.792064
MX2	1.02073	4.3278	2.39948e-05	0.000230555	0.794731
SLC6A1	1.0468	0.25628	2.41325e-05	0.000231631	0.799293
RASGRF2	1.09683	2.90592	2.50455e-05	0.000238993	0.829532
LOC102723570	-3.8339	-3.03702	2.50694e-05	0.000239095	0.830324
C10orf25	1.00472	0.836318	2.56484e-05	0.000243843	0.849502
CHRNA3	1.65145	1.07209	2.59169e-05	0.000245746	0.858392
MMP7	1.93811	6.84982	2.59553e-05	0.000245981	0.859665
CXADR	-1.04597	6.36083	2.59984e-05	0.000246261	0.861094
TIGD4	-1.33587	-0.121478	2.60747e-05	0.000246595	0.863622
SLC35G2	1.2048	1.31603	2.64033e-05	0.00024944	0.874503
SLC7A4	1.80112	2.63524	2.64363e-05	0.000249621	0.875596
YPEL4	1.34369	-0.58576	2.66732e-05	0.000251594	0.883442
RP11-661P17.1	-3.62847	-1.32143	2.67373e-05	0.000251935	0.885566
IGSF5	1.60393	-1.24333	2.68355e-05	0.000252728	0.888819
HOPX	1.1784	3.3252	2.68577e-05	0.000252762	0.889555
KIF26B	1.4118	2.28323	2.69896e-05	0.000253649	0.893924
ADAMTS1	1.16162	4.70907	2.70901e-05	0.000254328	0.897252
SNORD5	-1.2381	-0.0301287	2.72494e-05	0.000255557	0.902527
GPR97	1.36564	1.6695	2.78865e-05	0.000260583	0.923629
RPSAP52	1.92826	-1.42001	2.79027e-05	0.000260599	0.924165
TRIL	1.07123	2.15757	2.79472e-05	0.00026088	0.92564
HOXD3	1.23489	-0.995936	2.85283e-05	0.000265341	0.944887
HIST4H4	-1.21765	-0.44547	2.87762e-05	0.000267096	0.953097
FAM72C	-1.98197	-0.369622	2.88189e-05	0.000267354	0.954511
EMILIN1	1.05243	6.55249	2.93132e-05	0.000271136	0.970881
MALAT1	-1.17018	8.25273	2.93169e-05	0.000271136	0.971004
IL24	2.01905	1.49254	2.96878e-05	0.000274144	0.983288
EBF2	1.78804	-0.11917	2.9951e-05	0.00027615	0.992008
ITGA10	1.10374	0.177342	3.04924e-05	0.000280138	1.00994
CXCR1	1.78922	1.09393	3.09937e-05	0.000284164	1.02654
FZD2	1.11482	2.04339	3.12374e-05	0.000285761	1.03461
RAB7B	1.11856	1.90986	3.17683e-05	0.000289645	1.0522
LOC102724621	-2.40307	-2.30776	3.23707e-05	0.000294243	1.07215
TRNQ	-13.5601	7.20608	3.3064e-05	0.000300091	1.09511
TEX30	-1.09916	3.58531	3.33197e-05	0.000301652	1.10358
HS3ST3A1	1.25663	0.574035	3.36056e-05	0.000304087	1.11305
HSPA12B	1.00242	2.28822	3.36736e-05	0.000304496	1.1153
SIGLEC1	1.23552	3.11237	3.37424e-05	0.000304714	1.11758
LOC101926970	-3.59344	-2.86202	3.4313e-05	0.000309401	1.13648
XKRX	-1.61414	2.3937	3.46005e-05	0.000311526	1.146
SVEP1	1.19351	3.11981	3.46772e-05	0.000311688	1.14854
LRRC17	1.00768	0.896214	3.48616e-05	0.000313094	1.15465
RELN	1.76969	0.536597	3.50021e-05	0.00031407	1.1593
SCN4B	1.37013	1.57723	3.50187e-05	0.00031407	1.15986
COLEC11	1.29195	0.576442	3.50902e-05	0.00031452	1.16222
HIC2	1.08887	3.67998	3.54554e-05	0.00031732	1.17432
SCARNA22	-1.73798	-1.38765	3.5767e-05	0.000319791	1.18464
C17orf72	1.00283	0.0759043	3.5994e-05	0.000321501	1.19216
SNORD30	-1.6242	-1.01663	3.6153e-05	0.000322602	1.19743
NDN	1.03568	3.16842	3.624e-05	0.000323217	1.2003
LINC01123	-1.04963	2.10026	3.64142e-05	0.000324289	1.20607
PRPH2	1.38001	-0.0625434	3.64501e-05	0.000324289	1.20726
WWC2	1.00143	3.07391	3.70613e-05	0.000329239	1.22751
PSAPL1	2.84205	-2.34502	3.72995e-05	0.000330708	1.2354
RAB31	1.03707	5.67971	3.73001e-05	0.000330708	1.23542
ST8SIA6-AS1	-4.89264	0.299492	3.74273e-05	0.00033151	1.23963
DIO3	1.91283	3.34243	3.77702e-05	0.000334218	1.25099
RTN4RL2	1.20955	0.442681	3.79381e-05	0.000335381	1.25655
LPAR1	1.08205	3.50341	3.79388e-05	0.000335381	1.25657
BRE-AS1	1.46529	-0.8683	3.80395e-05	0.000335941	1.25991
FGF7	1.30951	3.08592	3.83608e-05	0.000337785	1.27055
EPHX3	1.56402	0.30394	3.84419e-05	0.000338169	1.27324
CNIH2	1.26702	-1.17887	3.86094e-05	0.000339214	1.27878
ZNF454	1.22133	-1.14417	3.86173e-05	0.000339214	1.27904
CATSPER1	1.37401	-0.555221	3.87009e-05	0.000339783	1.28181
CRABP2	1.6831	3.22972	3.90931e-05	0.000342685	1.2948
PCSK5	1.19378	3.63012	3.93098e-05	0.000343789	1.30198
CX3CR1	1.36588	0.586199	4.07717e-05	0.000354852	1.3504
BRCA2	-1.02581	3.74388	4.09995e-05	0.00035649	1.35794
DYNC2H1	1.08351	2.09044	4.14867e-05	0.000360031	1.37408
F13A1	1.4876	4.55881	4.17272e-05	0.000361944	1.38205
LOC101929236	2.37072	-1.74932	4.28739e-05	0.000370641	1.42003
TFF2	2.31617	4.10153	4.30934e-05	0.000372182	1.4273
TBX1	1.46	-1.06697	4.31957e-05	0.000372887	1.43069
AC074289.1	1.19443	0.449064	4.34199e-05	0.000374463	1.43811
ASPN	1.34627	3.78862	4.41063e-05	0.000379837	1.46085
CHRDL2	2.00644	2.78443	4.41312e-05	0.00037987	1.46167
ECSCR-2	1.04532	2.40899	4.41756e-05	0.000380071	1.46314
DGKI	1.4231	-1.52195	4.48956e-05	0.000385712	1.48699
MS4A14	1.26002	-0.216245	4.51039e-05	0.000387317	1.49389
LOC102724870	-10.6602	2.3444	4.5825e-05	0.000392761	1.51777
ADCY2	1.19788	0.0159981	4.6146e-05	0.000395324	1.5284
AC005550.4	2.88993	-1.98643	4.63607e-05	0.000396974	1.53551
LOC102724588	-3.58042	-2.70381	4.64884e-05	0.000397878	1.53974
LOC101927125	-1.71334	2.84696	4.73649e-05	0.000404082	1.56877
YDJC	1.01077	5.30113	4.78256e-05	0.000407196	1.58403
MTUS2	1.65164	-1.11421	4.83619e-05	0.000410985	1.6018
C5orf46	2.17611	-0.104767	4.83983e-05	0.0004111	1.603
DHH	1.30195	-1.08868	4.8457e-05	0.000411405	1.60494
TUSC3	1.01566	3.06206	4.86568e-05	0.000412712	1.61156
FFAR2	1.40825	1.83884	4.89004e-05	0.000414583	1.61963
CPLX2	1.80455	1.02386	4.91083e-05	0.000415759	1.62651
ETV5	1.11993	3.68563	4.93694e-05	0.000417577	1.63516
PAK3	1.61668	-0.780008	5.02755e-05	0.000424317	1.66518
TDRD10	1.33076	-1.06198	5.0284e-05	0.000424317	1.66546
CTNND2	1.79112	-1.43946	5.15495e-05	0.000433691	1.70737
ARHGAP40	2.50544	-2.11877	5.32991e-05	0.000446233	1.76532
VAMP5	1.01045	3.91941	5.4122e-05	0.000451209	1.79258
LGALS12	2.04752	-0.636681	5.47967e-05	0.000456543	1.81492
AOX1	1.36237	1.7844	5.52044e-05	0.00045917	1.82843
SUMO1P3	1.38772	-0.53466	5.52336e-05	0.000459201	1.82939
LOC101929225	-1.48914	-0.473139	5.53545e-05	0.000459994	1.8334
KIAA0226L	-1.39136	6.19878	5.56077e-05	0.00046146	1.84178
LOC101928154	-2.67598	0.308258	5.60195e-05	0.000463382	1.85542
HDC	1.41166	1.23636	5.60935e-05	0.000463782	1.85787
RNA45S5	-2.28605	-0.154923	5.67703e-05	0.000469008	1.88029
FOLR1	1.86723	1.49146	5.97959e-05	0.000490566	1.9805
COX4I2	1.04301	0.166575	6.0951e-05	0.000499587	2.01876
PKNOX2	1.48548	0.0635582	6.19566e-05	0.000506106	2.05206
HTR3A	1.71732	-1.55144	6.24619e-05	0.000509653	2.0688
GPR68	1.04782	2.81772	6.32299e-05	0.00051522	2.09424
LINC00900	1.34205	-0.903658	6.44143e-05	0.000522978	2.13347
GPR85	1.05685	-0.570859	6.50205e-05	0.000527187	2.15354
AFF3	1.48508	1.40568	6.66755e-05	0.000538425	2.20836
BRSK2	-2.34618	2.33775	6.68538e-05	0.000539623	2.21426
RIIAD1	-2.62361	0.590061	6.75437e-05	0.000544947	2.23711
SIGLEC5	1.33008	0.436333	6.84911e-05	0.00055111	2.26849
FJX1	1.04289	2.29884	6.88854e-05	0.000553541	2.28155
RSPO2	2.02641	1.04234	6.9121e-05	0.000554763	2.28936
RSAD2	1.20162	3.61483	6.91606e-05	0.000554763	2.29067
BAI2	1.06303	1.26758	6.94128e-05	0.000555796	2.29902
SORCS1	1.78685	0.0719997	6.99739e-05	0.000559791	2.3176
SCEL	1.89739	2.43011	7.13422e-05	0.000569978	2.36293
S100A3	1.17578	1.38032	7.29064e-05	0.000581444	2.41473
CD300C	1.1731	0.661724	7.41874e-05	0.000590875	2.45716
SERPINA5	1.3098	0.325882	7.51322e-05	0.000597081	2.48845
EREG	-2.01366	5.29831	7.57853e-05	0.00060121	2.51009
HORMAD1	-3.02913	-0.503671	7.59974e-05	0.000602097	2.51711
SOX5	1.06872	-0.403083	7.69167e-05	0.000608043	2.54756
PLAC4	-2.06811	0.798146	7.90891e-05	0.000623575	2.61951
SERPINA1	1.34608	8.37014	7.92362e-05	0.000624462	2.62438
FGF19	2.44629	1.20215	7.98092e-05	0.000628703	2.64336
CHSY3	1.08032	1.54493	8.02522e-05	0.000631635	2.65803
CFI	1.26229	4.97716	8.11371e-05	0.000636657	2.68734
LOC100506060	-1.48192	1.67966	8.19684e-05	0.000642599	2.71488
TNC	1.31389	6.95165	8.20013e-05	0.000642599	2.71596
PIK3R5	1.02988	2.93666	8.21184e-05	0.000643237	2.71985
ANKRD18A	-1.28584	1.66481	8.36456e-05	0.000654587	2.77043
LOC102724438	-3.79513	-2.28476	8.39614e-05	0.000656531	2.78088
SLITRK2	2.20331	-2.20519	8.4503e-05	0.000659335	2.79882
CEL	-2.81861	4.53755	8.6644e-05	0.000673706	2.86973
ISLR	1.06479	5.30226	8.70554e-05	0.000676322	2.88336
LOXHD1	1.34624	-1.28477	8.90465e-05	0.000689412	2.94931
AR	1.245	0.497017	8.95277e-05	0.000692245	2.96525
SCT	1.57538	-0.753566	9.15664e-05	0.00070619	3.03277
MYOZ3	1.49507	-1.00053	9.28754e-05	0.000714451	3.07613
CGB5	3.30693	-1.03704	9.36813e-05	0.000720343	3.10282
OSBPL6	1.26757	0.919716	9.39564e-05	0.00072215	3.11193
LOC728026	1.14927	-0.920902	9.48136e-05	0.000727187	3.14032
HIC1	1.03675	3.09782	9.60936e-05	0.000735126	3.18272
ABI3BP	1.37026	3.38278	9.65203e-05	0.000737625	3.19685
SKA3	-1.02801	4.74479	9.71713e-05	0.00074211	3.21841
TNFAIP8L3	1.20081	1.3562	9.74236e-05	0.000743722	3.22677
SHOX2	1.89538	-0.691956	9.86035e-05	0.000751153	3.26585
C17orf107	1.18358	-0.463192	9.87742e-05	0.000751759	3.2715
APLNR	1.13065	4.53928	9.88265e-05	0.000751759	3.27323
MIR559	-1.31344	-1.34782	0.000100109	0.000760038	3.31572
TTPA	-1.39905	2.61841	0.000101172	0.000766167	3.35091
VGLL3	1.18699	2.47333	0.000101618	0.000769224	3.3657
MAN1C1	1.0064	2.66235	0.000101949	0.000771405	3.37666
C1orf162	1.08132	2.53721	0.000102342	0.000773954	3.38968
RN7SL1	-2.022	7.21761	0.000102613	0.000774804	3.39866
NME2	-1.0161	-0.290211	0.000102669	0.000774898	3.4005
SLC25A34	1.30039	1.23098	0.000102925	0.000776503	3.40896
HOXC9	2.08485	-0.937389	0.000103194	0.000778209	3.41789
P2RX1	1.24498	1.89017	0.000105639	0.000794651	3.49886
ZNF280B	-1.09043	1.16965	0.000106457	0.00079947	3.52596
TMEM121	1.28773	-0.503659	0.00010707	0.000803068	3.54626
BEAN1	1.72169	0.0417498	0.000107365	0.000804945	3.55603
LOC101929844	-1.59621	-1.22062	0.000109138	0.000815865	3.61477
CABYR	1.11743	0.12227	0.000109244	0.000816012	3.61829
DCSTAMP	1.81235	-1.254	0.000109294	0.000816012	3.61992
MIR25	-1.06903	0.0567123	0.000110291	0.000822774	3.65294
AGPAT9	1.00065	3.52753	0.000115971	0.000861225	3.84107
CD163	1.24247	5.2507	0.000117643	0.000871484	3.89644
TEK	1.06337	2.93415	0.000118378	0.000875854	3.92081
TRNP1	1.36755	3.16703	0.000121611	0.000896095	4.02789
PCDHGB7	1.14543	0.392684	0.000122191	0.000898892	4.04708
PLTP	1.07247	5.88524	0.000123831	0.000908735	4.10142
ADAMTS18	1.4889	-1.128	0.000124116	0.000910457	4.11086
EN1	3.03151	-1.3858	0.00012423	0.00091092	4.11462
BEX1	1.62863	-1.50243	0.000124554	0.000912184	4.12537
IL6	1.48234	3.12276	0.000125644	0.000919006	4.16145
SLCO2A1	1.10264	4.53043	0.00012645	0.000923439	4.18815
CSAG3	-6.49711	-0.840528	0.000127672	0.00093085	4.22861
AKAP4	-3.45218	-1.43959	0.000128833	0.00093704	4.26707
GRIA1	1.86444	-1.77561	0.000129549	0.000941487	4.29078
FIBIN	1.06786	3.00626	0.000130099	0.000944728	4.30902
REG1B	2.40537	6.29472	0.000130962	0.000949841	4.33758
LOC101929604	-1.32055	4.03016	0.000131797	0.000953976	4.36523
SERPINB7	-3.00898	0.909161	0.00013331	0.00096282	4.41536
FGF3	2.9782	-1.53159	0.000135975	0.000977931	4.50361
MSH5-SAPCD1	-1.30993	-0.496852	0.000136389	0.00098013	4.51735
SP8	-3.50583	0.684218	0.000136789	0.000982222	4.5306
FCGR1B	1.31564	-0.172741	0.000138274	0.000991696	4.57977
GSTM5	1.32546	0.142961	0.000138751	0.000994325	4.59556
ST6GALNAC5	1.15976	1.48864	0.000140425	0.00100472	4.651
FITM2	-1.00091	2.74299	0.000140868	0.00100637	4.66569
LOC441204	1.254	-1.21687	0.000142903	0.00102003	4.7331
PRR9	3.67576	1.71597	0.000143342	0.00102235	4.74762
BEND5	1.26661	-0.364056	0.000144544	0.00103051	4.78743
CD109	1.29412	3.86624	0.000145238	0.00103423	4.81042
SNORA33	-1.26295	0.510983	0.000149374	0.00105825	4.94741
ANKRD18B	-4.62046	-0.277052	0.00014981	0.00106044	4.96186
LOC101929451	-1.43843	-0.129821	0.000150421	0.00106274	4.98208
MAP3K15	1.7629	-1.80934	0.000150715	0.0010644	4.99183
TPSB2	1.28819	3.68298	0.000151181	0.00106727	5.00728
KNDC1	1.61348	0.696439	0.000153307	0.00107937	5.07769
LOC101928884	-1.18781	1.38794	0.000153314	0.00107937	5.07792
UPK3B	1.3935	0.0401839	0.000154644	0.00108788	5.12197
NTM	1.13372	2.74341	0.000157144	0.00110203	5.20478
GPNMB	1.12062	6.42549	0.000157335	0.00110251	5.2111
IL36RN	2.28244	-1.69132	0.000157929	0.00110495	5.23078
LRIT2	-1.9134	0.353894	0.000158257	0.00110639	5.24164
IGSF10	1.45728	-0.251235	0.000158458	0.00110736	5.24829
FOXD3	1.80069	-2.02255	0.000159057	0.00111112	5.26812
CCL8	1.24944	1.88574	0.000159994	0.00111597	5.29916
ISLR2	1.27117	-0.370464	0.00016123	0.00112349	5.3401
LAMA2	1.02226	3.69192	0.000162118	0.00112856	5.3695
C3AR1	1.04268	3.55269	0.0001628	0.00113156	5.39211
UNC5B-AS1	1.87079	-0.409254	0.000165074	0.00114384	5.46743
ISYNA1	1.05373	3.52591	0.000165359	0.00114534	5.47684
CHIT1	1.85665	0.274812	0.000165418	0.00114534	5.4788
WNT9A	1.38183	-0.610132	0.000165962	0.00114781	5.49683
TIAM1	1.03704	2.13059	0.00016705	0.00115309	5.53285
BCL2A1	1.3193	3.73558	0.000168065	0.00115921	5.56649
IL17B	1.00709	-1.20244	0.000169954	0.00117089	5.62904
FAM132B	1.31922	1.09859	0.000171043	0.00117795	5.66512
GDF6	1.51391	-1.06608	0.000172442	0.00118527	5.71144
TP63	1.49166	-0.260879	0.000173504	0.00119125	5.74661
LOC102724323	1.38493	-1.45254	0.000175463	0.00120167	5.81151
FCGR1A	1.12165	2.23841	0.000175789	0.00120167	5.82231
LINC01116	1.09921	1.09791	0.000175948	0.00120208	5.82758
GRID1	1.1071	0.729874	0.000178556	0.00121758	5.91394
PRAM1	1.20174	0.357985	0.00018332	0.00124583	6.07175
CPM	1.11809	4.40603	0.000184755	0.00125463	6.11926
HRASLS	2.07256	-1.97688	0.000186608	0.00126606	6.18066
PIK3R6	1.06221	1.21787	0.000187045	0.00126732	6.19511
SNORD47	-1.29239	-0.334466	0.000189997	0.00128587	6.2929
HOXC13	3.53491	-1.53416	0.000191346	0.00129403	6.33756
ETV1	1.04787	2.98662	0.000194276	0.00131138	6.43462
ADORA3	1.03913	1.69205	0.000194763	0.00131369	6.45076
MEFV	1.45685	0.611847	0.000196263	0.00132281	6.50043
DIRC3	1.3369	-1.70171	0.00019765	0.00132968	6.54638
TNFRSF11B	1.07469	3.88632	0.000203061	0.00135897	6.72558
KLHL31	-1.16927	0.420261	0.000205432	0.00137276	6.80413
FGGY	-1.42871	4.87347	0.000206656	0.00137944	6.84466
NTNG2	1.03867	0.173327	0.000207256	0.00138293	6.86452
PMFBP1	-1.15157	1.59512	0.000207672	0.0013852	6.87829
RASGRP2	1.06666	2.69358	0.000207997	0.00138685	6.88907
SELL	1.09924	3.44066	0.000209488	0.00139524	6.93845
LILRA1	1.34888	0.276079	0.000211209	0.00140567	6.99546
PRRT1	1.03413	0.06418	0.000213388	0.00141912	7.06761
POU5F1B	-1.73152	2.69663	0.000214447	0.00142511	7.1027
NOV	1.24681	2.29034	0.000216717	0.00143755	7.17788
KCNQ3	1.09075	0.839912	0.000219536	0.00145357	7.27125
PRRX1	1.04169	4.1831	0.000221596	0.00146398	7.33948
LOC101927281	-5.0879	-1.49186	0.000222549	0.0014692	7.37106
TPH1	1.79292	-0.0379766	0.000224665	0.00148154	7.44114
CNTN4	1.10817	1.48039	0.000225898	0.00148858	7.48196
CDSN	1.26124	1.55893	0.000225992	0.00148866	7.48509
HOXD-AS1	1.39179	3.98835	0.000226937	0.00149379	7.51638
CLIC3	1.41428	2.98152	0.000228491	0.00150237	7.56784
MIR1244-1	-1.36456	-0.784351	0.000228682	0.00150308	7.57419
LOC101928801	1.33154	-0.980378	0.00023128	0.00151849	7.66024
LOC102724828	-2.03015	3.21313	0.000232076	0.0015226	7.68657
CPNE7	-1.98807	5.42336	0.00023543	0.00154068	7.79767
ACSM5	1.56728	-1.52285	0.000236703	0.00154789	7.83983
LOC647859	-1.71039	-1.43141	0.000239625	0.00156473	7.93661
SNORA73A	-1.36442	1.24194	0.000247081	0.00160875	8.18357
BAMBI	1.22745	4.51204	0.000249096	0.00161934	8.25032
EPHA3	1.14047	2.07819	0.000249215	0.00161934	8.25425
C17orf96	-1.18872	3.88083	0.00025565	0.00165623	8.46739
ECM2	1.01227	2.35545	0.000257154	0.00166351	8.51719
GHR	1.27356	1.55193	0.000257923	0.00166729	8.54267
ROR1	1.19038	1.51233	0.000259072	0.00167412	8.58072
TRABD2B	1.2742	0.767424	0.00026125	0.00168698	8.65286
RP11-483E7.1	-2.05513	-1.31605	0.000262386	0.00169245	8.69047
GREM1	1.20214	6.80168	0.000269156	0.00172689	8.91471
CADM1	1.0248	3.18347	0.000272801	0.00174531	9.03545
SIRPB1	1.2781	1.1425	0.000273801	0.00175092	9.06855
ACSL6	-1.99675	3.7616	0.000273872	0.00175092	9.07093
SMKR1	-1.69238	1.4336	0.000274769	0.00175528	9.10063
GRIA3	1.23622	-1.02296	0.000275073	0.0017561	9.1107
PTPRO	-1.6444	6.00055	0.000281006	0.00178764	9.30719
ABCA6	1.29359	0.616509	0.000282051	0.00179365	9.3418
SNORD88B	-1.0515	-0.698259	0.000284325	0.00180557	9.41712
LOC102723415	-1.46174	0.0215497	0.000303006	0.00190473	10.0359
IFIT1	1.09421	4.13942	0.000305943	0.00191984	10.1331
PREX2	1.18958	0.668743	0.000307931	0.0019303	10.199
MXRA5	1.07621	6.42008	0.000312221	0.00195312	10.3411
IFI44	1.11794	4.8242	0.000313719	0.00195976	10.3907
FZD3	-1.08055	3.72574	0.000314507	0.00196401	10.4168
FMO1	1.56324	-0.0118339	0.000314954	0.00196518	10.4316
RNU105A	-1.3566	1.42615	0.0003155	0.00196719	10.4497
MAGEA2	-6.53365	-1.08115	0.000315562	0.00196719	10.4517
MIR4292	-1.06961	-0.503342	0.000318996	0.00198379	10.5655
COL13A1	1.03839	2.58963	0.000319308	0.00198436	10.5758
ETNK2	1.14654	1.12141	0.0003197	0.00198611	10.5888
COL9A3	1.52887	4.63789	0.000320366	0.00198887	10.6108
LOC101928044	-4.57404	-2.45663	0.000320897	0.00199125	10.6284
TPBGL	1.22932	-1.17356	0.00032097	0.00199125	10.6309
PRDM8	1.33131	2.20947	0.000321934	0.00199578	10.6628
SIRPB2	1.23191	0.713882	0.000322033	0.00199578	10.666
HOXB-AS1	1.27632	-1.6432	0.00032475	0.00200986	10.756
ASPA	1.58386	-0.767581	0.00032815	0.00202584	10.8686
SLC9A9	1.02744	2.167	0.000329106	0.00202985	10.9003
TRIM74	-1.29065	-1.24948	0.000330914	0.0020382	10.9602
SV2B	1.25335	0.2669	0.000332346	0.00204492	11.0076
NUTM2G	-1.07868	-0.116731	0.000334398	0.00205404	11.0756
NXF3	2.15154	1.79622	0.000335212	0.00205835	11.1026
GPR37	1.3645	0.530296	0.000336384	0.00206453	11.1414
FAM222A-AS1	-1.44915	0.106056	0.000340288	0.00208312	11.2707
GAS6-AS1	-1.50255	1.32289	0.00034316	0.00209785	11.3658
IL17A	-2.28006	-0.101582	0.000343684	0.00210034	11.3832
CHL1	1.27859	2.368	0.000348361	0.00212245	11.5381
RPPH1	-1.30778	3.39551	0.000353447	0.00214762	11.7065
TIPARP-AS1	-1.04496	0.343799	0.000359395	0.00217936	11.9035
EPHB3	-1.21098	6.74195	0.000360172	0.00218259	11.9292
CENPW	-1.02558	5.52718	0.000363779	0.00219927	12.0487
C3orf55	1.64432	-0.705106	0.000368038	0.00221981	12.1898
RN7SK	-1.01842	5.42207	0.000373097	0.00224656	12.3574
PI4KAP1	1.12696	2.95736	0.000374296	0.00225303	12.3971
ADAMTS12	1.14955	2.99006	0.000382776	0.00229335	12.6779
SNORA72	-1.36331	0.132247	0.000384358	0.00229977	12.7303
LOC101927337	-3.96765	-2.70375	0.000384588	0.00230038	12.7379
AXIN2	-1.1179	7.1495	0.000385481	0.00230495	12.7675
LILRA4	1.27213	-0.917967	0.000385719	0.00230561	12.7754
LCN6	1.47041	-1.49566	0.000386149	0.00230741	12.7896
GJC3	-1.69073	-1.57548	0.000387465	0.00231375	12.8332
NELL2	1.52459	2.93787	0.000390352	0.00232933	12.9288
KIAA1751	-1.8711	-0.768546	0.000390463	0.00232933	12.9325
REM1	1.05168	0.166308	0.000391658	0.00233438	12.9721
TMEM255A	1.05343	-0.0262631	0.000402682	0.00239035	13.3372
APOBEC3A	1.43615	0.211914	0.000405659	0.00240553	13.4358
TUBB4A	1.4485	-1.42547	0.000408306	0.00241803	13.5235
NPIPB5	-1.35732	4.13882	0.000410848	0.00243161	13.6077
SLC43A3	1.0505	5.05091	0.000413796	0.00244585	13.7053
LOC101060264	-1.35947	1.78875	0.000414558	0.00244955	13.7306
CYTL1	1.20913	0.0783629	0.000419624	0.00247289	13.8984
RBP1	1.47144	4.50065	0.000419981	0.00247348	13.9102
ARL17B	-1.05201	-0.0573537	0.000421098	0.00247682	13.9472
CTTNBP2	-1.22892	3.5715	0.000422746	0.0024857	14.0018
LRRC4	1.02051	0.4006	0.000426838	0.00250649	14.1373
SYT3	1.38979	-1.91905	0.000427476	0.00250906	14.1584
ARC	1.59751	0.331132	0.000428561	0.00251333	14.1944
MAFB	1.02896	3.96458	0.000430111	0.00251832	14.2457
COL24A1	1.19603	1.26176	0.000441318	0.00257641	14.6169
MADCAM1	1.54995	0.968821	0.000443359	0.00258748	14.6845
VIP	1.66949	3.3016	0.000443708	0.00258868	14.6961
RP5-857K21.5	-5.40194	-1.64958	0.000446351	0.00259653	14.7836
HOXC6	2.06229	0.63086	0.000450767	0.00261685	14.9299
CHST6	1.06566	1.54437	0.000450871	0.00261685	14.9333
LOC101928719	1.12026	-1.38491	0.000452285	0.00262174	14.9801
RIPPLY3	-1.96585	0.705353	0.00046035	0.00266233	15.2472
SYNGR1	1.0844	1.4174	0.000474696	0.00273318	15.7224
CRYBB1	1.12408	-1.12084	0.000475161	0.00273499	15.7378
LOC100287387	1.53521	-1.46353	0.00047746	0.00274646	15.8139
SPDYC	-1.97397	-0.769152	0.000482083	0.00276775	15.9671
MS4A7	1.06743	3.96692	0.000484227	0.00277918	16.0381
PI16	1.97097	0.914142	0.000487554	0.00279293	16.1483
GCNT2	1.29082	1.82229	0.000488563	0.00279782	16.1817
TLX1	-1.83563	1.93082	0.000491794	0.00281454	16.2887
FAM19A5	1.02103	1.59497	0.000496927	0.0028358	16.4587
HIST1H4K	-1.08562	-1.05608	0.000504002	0.00287072	16.693
MIR29C	-1.50475	-0.545415	0.000506789	0.00288569	16.7854
POU6F2-AS1	-4.08461	-1.54441	0.000508812	0.00289629	16.8524
SPRR1B	2.57088	1.34891	0.000512733	0.00291585	16.9822
LOC102724783	1.04305	-0.0187054	0.000517259	0.0029388	17.1321
CLLU1	-2.84545	-1.84083	0.000520085	0.00295021	17.2257
LOC101928621	-1.35919	-0.0150109	0.000520456	0.00295138	17.238
LOC101928000	1.28398	-1.34085	0.000525164	0.00297246	17.394
MIR192	-1.14775	0.816015	0.000529053	0.00299165	17.5227
COL10A1	1.65879	4.47296	0.000534985	0.00301757	17.7192
CLEC4F	1.44685	-1.50108	0.000535144	0.00301757	17.7245
LOC100506603	-1.01566	1.17013	0.000541488	0.00304763	17.9346
ESM1	1.1071	3.90541	0.000545777	0.00306698	18.0767
CDK5R2	1.42461	-1.52779	0.000548566	0.00308169	18.1691
TMEM191C	1.10012	0.109142	0.000550344	0.00308879	18.228
RP11-436K8.1	-1.85412	-0.965637	0.000551316	0.00309328	18.2601
PCDHB7	1.06516	-0.339949	0.00055647	0.00311831	18.4308
VSTM1	1.55162	-0.962286	0.000564262	0.00315315	18.6889
FPR2	1.56138	1.56796	0.000564452	0.00315323	18.6952
TPSAB1	1.14151	3.48104	0.000571446	0.00318637	18.9269
ZMYND10	1.06138	-0.438171	0.000572574	0.00319167	18.9642
FCN3	1.06212	0.808246	0.000574083	0.00319811	19.0142
RP11-14N7.2	-1.30759	-1.26011	0.000586905	0.00326046	19.4389
RAB3C	1.40361	0.11578	0.00059126	0.00327859	19.5831
FAM180A	1.26174	0.502673	0.000595824	0.00330145	19.7343
SPRR3	2.55275	0.725561	0.00059926	0.00331547	19.8481
APOE	1.11568	7.08653	0.000601134	0.00332311	19.9102
ELK2AP	1.6601	5.04226	0.000603246	0.00333274	19.9801
NTN1	1.0439	2.56764	0.000610593	0.00336611	20.2235
TPSD1	1.50171	-1.27438	0.000617516	0.00339389	20.4527
IL26	-1.77555	-1.32174	0.00061819	0.00339552	20.4751
PDE9A	1.05947	4.19115	0.000619934	0.00340407	20.5328
LINC01176	-1.30436	0.532383	0.000625819	0.00343219	20.7277
CACNA2D3	1.02956	-0.0159915	0.000629886	0.00345345	20.8625
MLPH	1.00133	6.01219	0.000630564	0.00345611	20.8849
CAPN11	1.21323	-0.796749	0.000633082	0.00346886	20.9683
LINC00514	-1.7154	-0.0532634	0.000635367	0.0034782	21.044
KPNA7	1.04806	-0.143335	0.000649399	0.00354318	21.5087
LOC101927009	-1.51407	-0.995551	0.000663061	0.00360897	21.9612
LINC00930	1.84264	-1.6157	0.000664031	0.00361207	21.9934
RNFT2	-1.24762	1.68834	0.000665799	0.0036206	22.0519
KCNC2	-4.2909	-0.0722149	0.00067024	0.00363925	22.199
LOC729770	1.28282	-1.53244	0.000671855	0.00364583	22.2525
LPL	1.22854	3.30512	0.000677336	0.00367115	22.434
ZNF300P1	1.14248	-0.0516651	0.000686751	0.00371658	22.7459
TLL1	1.30702	0.269419	0.000689131	0.00372722	22.8247
EFNA5	1.29478	1.87385	0.000691525	0.00373569	22.904
KRTAP5-1	-1.4741	0.528552	0.000692705	0.00374094	22.9431
CPNE6	-2.27129	-0.39837	0.000699529	0.00377327	23.1691
STC2	-1.2486	5.33405	0.000705759	0.00379767	23.3754
LGALS17A	-2.05936	-0.0834347	0.000709962	0.0038152	23.5147
LINC01094	1.02139	1.04259	0.000710055	0.0038152	23.5177
PTPN5	1.20963	-1.10743	0.000716341	0.00384209	23.7259
KIRREL3	1.26374	-0.653113	0.000717201	0.00384557	23.7544
TRPV3	1.07167	1.1632	0.000729495	0.00390451	24.1616
LOC101927522	1.28598	-1.1353	0.000733839	0.0039234	24.3055
AVPR2	1.2465	-0.388463	0.000737933	0.00394029	24.4411
FLJ44342	-1.30176	3.25003	0.000738149	0.00394029	24.4482
MMRN1	1.54442	2.83328	0.000756688	0.00402614	25.0623
PDE7B	1.04214	1.08086	0.00075992	0.00403856	25.1693
FOXN1	1.768	-0.773861	0.000770975	0.0040904	25.5355
LOC100996717	-1.10756	-0.00840709	0.000780319	0.00413264	25.8449
EPHA4	1.10199	3.10208	0.000780375	0.00413264	25.8468
RP11-93B14.5	1.44183	2.26879	0.000781104	0.00413528	25.8709
RAD51AP2	-1.51607	-0.781348	0.000781705	0.00413725	25.8908
LOC100129215	-1.38847	-0.436586	0.000783157	0.00414372	25.9389
GFRA3	1.43044	-0.0293734	0.000790546	0.00417179	26.1837
TFF1	1.57702	6.0114	0.000795227	0.00419158	26.3387
SUSD4	1.06684	-0.909614	0.000800361	0.00421596	26.5088
CLEC4G	1.84972	-1.25206	0.000810604	0.00426389	26.848
TDGF1	-1.34398	4.10764	0.000819526	0.0043058	27.1435
LINC00460	1.69608	0.964566	0.000838714	0.00438233	27.779
BEND6	1.11198	-0.00604499	0.000843246	0.00440007	27.9291
MMP8	1.78707	-0.565669	0.000847334	0.00441712	28.0646
ASB9	-1.00909	3.52823	0.000848145	0.00441972	28.0914
NCAM2	1.19117	0.319327	0.000849664	0.00442287	28.1417
NPY1R	1.44336	1.86056	0.000853152	0.00443739	28.2573
SLC39A2	-2.51605	2.00477	0.000853193	0.00443739	28.2586
ADAM23	1.0188	1.07174	0.000860637	0.00446507	28.5052
ACBD7	-1.31472	1.88834	0.000875071	0.00453156	28.9832
FGF20	2.46934	-0.35511	0.000885404	0.00457717	29.3255
XIRP1	1.43586	-0.770941	0.000888911	0.00459254	29.4416
GRP	1.83028	-0.486539	0.000889153	0.00459254	29.4496
IFNG	-1.34727	-0.39507	0.00090066	0.00463357	29.8308
S100A2	1.43682	4.0921	0.000903133	0.00464218	29.9127
FMOD	1.05754	5.79319	0.000910666	0.00467157	30.1622
PKLR	-2.12449	0.601523	0.000914415	0.0046868	30.2863
KCNF1	1.52391	-0.772662	0.000918753	0.00470235	30.43
ARHGAP20	1.29656	0.560192	0.000921205	0.00471222	30.5112
PRSS35	1.1087	-0.57431	0.000934369	0.00476737	30.9472
C1orf180	-1.57626	-0.620211	0.000943579	0.00480213	31.2523
LOC100288175	1.03047	0.471046	0.000956402	0.0048544	31.677
DRD1	1.48154	-0.615587	0.000956546	0.0048544	31.6817
OR7E91P	1.67528	-1.43952	0.000977507	0.00494407	32.376
ORM2	-1.98603	-1.00757	0.000985487	0.00497894	32.6403
TCEAL5	1.73451	-2.16842	0.000988272	0.00499011	32.7325
